# Supplementary material for: NEATmap: a high-efficiency deep learning approach for whole mouse brain neuronal activity trace mapping
Source: Natl Sci Rev. 2024 Mar 26;11(5):nwae109. doi: 10.1093/nsr/nwae109 (PMC11145917; doi:10.1093/nsr/nwae109)
Supplement: nwae109_Supplemental_Files [file nwae109_supplemental_files.zip]

Archive with 27 entries (27 files):
- Supplementary_figure_1.pdf
- Supplementary_figure_10.pdf
- Supplementary_figure_11.pdf
- Supplementary_figure_12.pdf
- Supplementary_figure_2.pdf
- Supplementary_figure_3.pdf
- Supplementary_figure_4.pdf
- Supplementary_figure_5.pdf
- Supplementary_figure_6.pdf
- Supplementary_figure_7.pdf
- Supplementary_figure_8.pdf
- Supplementary_table_1.xlsx
- Supplementary_table_2.xlsx
- Supplementary_table_3.xlsx
- Supplementary_table_4.xlsx
- Supplementary_table_5.xlsx
- Supplementary_table_6.xlsx
- Supplementary_table_7.xlsx
- Supplementary_table_8.xlsx
- Supplementary_video_1.mp4
- Supplementary_video_2.mp4
- Supplementary_video_3.mp4
- Supplementary_video_4.mp4
- Supplementary_video_5.mp4
- Supplementary_video_6 .mp4
- Supplementary_video_7.mp4
- Supplementary-r.pdf
