# Supplementary material for: NEATmap: a high-efficiency deep learning approach for whole mouse brain neuronal activity trace mapping
Source: Natl Sci Rev. 2024 Mar 26;11(5):nwae109. doi: 10.1093/nsr/nwae109 (PMC11145917; doi:10.1093/nsr/nwae109)
Supplement: nwae109_Supplemental_Files [file nwae109_supplemental_files.zip › Supplementary_table_1.xlsx]

## Sheet: Sheet1
Procedure	Time (hour)
Clearing and immunostaining	~ 36 hr per brain
Whole brain imaging	~ 1 hr per brain
Data preprocessing	~ 9 hr per brain
Transformer (train)	~ 8 hr per brain
Transformer (test)	~ 0.3 hr per brain
Post processing	~ 4 hr per brain
Registration	~ 3 hr per brain
