# Supplementary material for: NEATmap: a high-efficiency deep learning approach for whole mouse brain neuronal activity trace mapping
Source: Natl Sci Rev. 2024 Mar 26;11(5):nwae109. doi: 10.1093/nsr/nwae109 (PMC11145917; doi:10.1093/nsr/nwae109)
Supplement: nwae109_Supplemental_Files [file nwae109_supplemental_files.zip › Supplementary_table_2.xlsx]

## Sheet: Sheet1
The time consumption of various methods for achieving whole-brain segmentation.
Methods	Cost Time	Brain Slice Number	Memory Size	Brain Slice Size (Z*X*Y)	Thickness (μm)
Ilastix	~8.6 hr/brain	64	66 GB	64*3500*2500	256
Clearmap	~2 hr/brain	64	66 GB	64*3500*2500	256
3D-HSFormer	~0.3 hr/brain	64	66 GB	64*3500*2500	256
