# Supplementary material for: NEATmap: a high-efficiency deep learning approach for whole mouse brain neuronal activity trace mapping
Source: Natl Sci Rev. 2024 Mar 26;11(5):nwae109. doi: 10.1093/nsr/nwae109 (PMC11145917; doi:10.1093/nsr/nwae109)
Supplement: nwae109_Supplemental_Files [file nwae109_supplemental_files.zip › Supplementary_table_3.xlsx]

## Sheet: Sheet1
id	acronym	path	level	name				Ctrl #1 count	Ctrl #2 count	Ctrl #3 count	Ctrl #4 count	Ctrl #5 count	Ctrl #6 count	FST #1 count	FST #2 count	FST #3 count	FST #4 count	FST #5 count	FST #6 count
16	grey	grey	1	Basic cell groups and regions [right]				230260	506310	473722	523171	682344	1113729	1663037	3224289	1942588	2036028	1594303	1668854
17	grey	grey	1	Basic cell groups and regions [left]				233234	444539	460575	513748	663343	1113673	1657860	2878433	1918199	1925861	1681137	1683436
1134	CH	grey/CH	2	Cerebrum [right]				167814	296055	205705	302433	546325	803325	1239428	2152717	1377202	1370256	1086997	1210961
1135	CH	grey/CH	2	Cerebrum [left]				166267	242839	174045	295146	540424	816061	1242504	1897292	1344572	1266140	1131169	1251690
1376	CTX	grey/CH/CTX	3	Cerebral cortex [right]				149182	251744	167359	268357	486694	710728	1092712	1924938	1205665	1207589	936444	1091604
1377	CTX	grey/CH/CTX	3	Cerebral cortex [left]				147136	195759	147308	258311	472380	723053	1114755	1701250	1200047	1135129	1021873	1104871
1390	CTXpl	grey/CH/CTX/CTXpl	4	Cortical plate [right]				144904	245794	157631	262252	471650	689308	1064677	1895291	1186577	1172072	900550	1075906
1391	CTXpl	grey/CH/CTX/CTXpl	4	Cortical plate [left]				143129	191260	142451	252560	452183	697801	1092310	1673261	1177200	1108076	1000020	1079514
630	Isocortex	grey/CH/CTX/CTXpl/Isocortex	5	Isocortex [right]				85692	179645	94285	199213	301918	427564	700762	1384173	877644	787637	593999	797339
631	Isocortex	grey/CH/CTX/CTXpl/Isocortex	5	Isocortex [left]				84388	128695	78353	183921	296567	425179	743132	1348198	862767	740798	680248	770313
368	FRP	grey/CH/CTX/CTXpl/Isocortex/FRP	6	Frontal pole cerebral cortex [right]				419	829	325	1378	667	1690	2658	5556	3987	3135	1982	6142
369	FRP	grey/CH/CTX/CTXpl/Isocortex/FRP	6	Frontal pole cerebral cortex [left]				179	501	599	492	1038	1549	2905	10005	4359	2637	3616	3447
136	FRP1	grey/CH/CTX/CTXpl/Isocortex/FRP/FRP1	7	Frontal pole layer 1 [right]				93	190	40	310	45	93	392	101	827	476	1	1628
137	FRP1	grey/CH/CTX/CTXpl/Isocortex/FRP/FRP1	7	Frontal pole layer 1 [left]				82	55	244	10	114	622	680	1909	634	269	471	96
1334	FRP2/3	grey/CH/CTX/CTXpl/Isocortex/FRP/FRP2/3	7	Frontal pole layer 2/3 [right]				193	136	10	286	161	281	294	816	403	350	115	1681
1335	FRP2/3	grey/CH/CTX/CTXpl/Isocortex/FRP/FRP2/3	7	Frontal pole layer 2/3 [left]				44	13	153	135	220	319	700	2827	1667	816	1052	665
1052314384	FRP5	grey/CH/CTX/CTXpl/Isocortex/FRP/FRP5	7	Frontal pole layer 5 [right]				128	460	182	666	347	1008	1496	3398	2174	1673	1452	2238
1052314385	FRP5	grey/CH/CTX/CTXpl/Isocortex/FRP/FRP5	7	Frontal pole layer 5 [left]				50	279	194	244	571	403	1290	4230	1721	1258	1790	2206
1052314392	FRP6a	grey/CH/CTX/CTXpl/Isocortex/FRP/FRP6a	7	Frontal pole layer 6a [right]				5	43	91	116	113	306	474	1228	580	633	412	595
1052314393	FRP6a	grey/CH/CTX/CTXpl/Isocortex/FRP/FRP6a	7	Frontal pole layer 6a [left]				3	154	8	103	132	202	235	1039	337	293	302	477
1052644528	FRP6b	grey/CH/CTX/CTXpl/Isocortex/FRP/FRP6b	7	Frontal pole layer 6b [right]				0	0	2	0	1	2	2	13	3	3	2	0
1052644529	FRP6b	grey/CH/CTX/CTXpl/Isocortex/FRP/FRP6b	7	Frontal pole layer 6b [left]				0	0	0	0	1	3	0	0	0	1	1	3
1000	MO	grey/CH/CTX/CTXpl/Isocortex/MO	6	Somatomotor areas [right]				8333	40280	16758	36506	47691	61274	102318	260502	141701	114332	77596	155445
1001	MO	grey/CH/CTX/CTXpl/Isocortex/MO	6	Somatomotor areas [left]				10738	21138	15672	35905	51115	75090	118026	294067	161905	103561	116000	119948
1970	MOp	grey/CH/CTX/CTXpl/Isocortex/MO/MOp	7	Primary motor area [right]				3988	19837	8993	20941	25924	30134	45148	135851	73251	54134	36320	76315
1971	MOp	grey/CH/CTX/CTXpl/Isocortex/MO/MOp	7	Primary motor area [left]				5849	9370	7383	19325	24235	38739	55131	129810	80825	53596	57616	52128
640	MOp1	grey/CH/CTX/CTXpl/Isocortex/MO/MOp/MOp1	8	Primary motor area Layer 1 [right]				52	3407	307	2468	627	2018	368	1375	910	2855	47	8091
641	MOp1	grey/CH/CTX/CTXpl/Isocortex/MO/MOp/MOp1	8	Primary motor area Layer 1 [left]				1109	18	1182	956	1019	2794	5016	15753	9844	2851	5763	586
1886	MOp2/3	grey/CH/CTX/CTXpl/Isocortex/MO/MOp/MOp2/3	8	Primary motor area Layer 2/3 [right]				2230	7543	2689	10746	11816	14486	18514	42017	27986	18868	9231	32579
1887	MOp2/3	grey/CH/CTX/CTXpl/Isocortex/MO/MOp/MOp2/3	8	Primary motor area Layer 2/3 [left]				2332	4492	3241	9949	10021	17717	24995	52452	35650	21709	22341	18491
1296	MOp5	grey/CH/CTX/CTXpl/Isocortex/MO/MOp/MOp5	8	Primary motor area Layer 5 [right]				1029	5049	3433	4798	7764	7567	12942	52798	24365	16862	13778	20877
1297	MOp5	grey/CH/CTX/CTXpl/Isocortex/MO/MOp/MOp5	8	Primary motor area Layer 5 [left]				1430	2575	1947	4969	6233	9191	14564	37609	20354	14557	17590	17229
1688	MOp6a	grey/CH/CTX/CTXpl/Isocortex/MO/MOp/MOp6a	8	Primary motor area Layer 6a [right]				645	3616	2402	2837	5514	5855	12428	37518	18840	14933	12329	14365
1689	MOp6a	grey/CH/CTX/CTXpl/Isocortex/MO/MOp/MOp6a	8	Primary motor area Layer 6a [left]				949	2136	976	3360	6838	8696	10122	22778	14647	14219	11450	14977
1764	MOp6b	grey/CH/CTX/CTXpl/Isocortex/MO/MOp/MOp6b	8	Primary motor area Layer 6b [right]				32	222	162	92	203	208	896	2143	1150	616	935	403
1765	MOp6b	grey/CH/CTX/CTXpl/Isocortex/MO/MOp/MOp6b	8	Primary motor area Layer 6b [left]				29	149	37	91	124	341	434	1218	330	260	472	845
1986	MOs	grey/CH/CTX/CTXpl/Isocortex/MO/MOs	7	Secondary motor area [right]				4345	20443	7765	15565	21767	31140	57170	124651	68450	60198	41276	79130
1987	MOs	grey/CH/CTX/CTXpl/Isocortex/MO/MOs	7	Secondary motor area [left]				4889	11768	8289	16580	26880	36351	62895	164257	81080	49965	58384	67820
1312	MOs1	grey/CH/CTX/CTXpl/Isocortex/MO/MOs/MOs1	8	Secondary motor area layer 1 [right]				345	5623	214	1774	357	2122	679	781	1209	4535	672	5978
1313	MOs1	grey/CH/CTX/CTXpl/Isocortex/MO/MOs/MOs1	8	Secondary motor area layer 1 [left]				953	668	1557	2059	3817	6278	10287	29770	12767	2559	7167	5433
1924	MOs2/3	grey/CH/CTX/CTXpl/Isocortex/MO/MOs/MOs2/3	8	Secondary motor area layer 2/3 [right]				2306	7079	2071	7135	7546	12565	19233	25797	18201	17730	10352	26731
1925	MOs2/3	grey/CH/CTX/CTXpl/Isocortex/MO/MOs/MOs2/3	8	Secondary motor area layer 2/3 [left]				1968	2477	2950	7433	10214	14016	24201	53245	32296	17366	19493	23061
1534	MOs5	grey/CH/CTX/CTXpl/Isocortex/MO/MOs/MOs5	8	Secondary motor area layer 5 [right]				1375	5742	3510	5427	9179	11346	24691	64314	32774	24757	19507	30631
1535	MOs5	grey/CH/CTX/CTXpl/Isocortex/MO/MOs/MOs5	8	Secondary motor area layer 5 [left]				1520	5918	2939	5544	8605	10979	18999	58118	24288	18845	21422	27119
2042	MOs6a	grey/CH/CTX/CTXpl/Isocortex/MO/MOs/MOs6a	8	Secondary motor area layer 6a [right]				315	1948	1919	1215	4551	4983	12167	32737	15822	12849	10416	15441
2043	MOs6a	grey/CH/CTX/CTXpl/Isocortex/MO/MOs/MOs6a	8	Secondary motor area layer 6a [left]				444	2651	818	1509	4163	4978	9244	22816	11602	10936	10132	11839
2170	MOs6b	grey/CH/CTX/CTXpl/Isocortex/MO/MOs/MOs6b	8	Secondary motor area layer 6b [right]				4	51	51	14	134	124	400	1022	444	327	329	349
2171	MOs6b	grey/CH/CTX/CTXpl/Isocortex/MO/MOs/MOs6b	8	Secondary motor area layer 6b [left]				4	54	25	35	81	100	164	308	127	259	170	368
906	SS	grey/CH/CTX/CTXpl/Isocortex/SS	6	Somatosensory areas [right]				18395	56882	33927	65972	72396	104900	181739	437167	290474	212822	131208	286728
907	SS	grey/CH/CTX/CTXpl/Isocortex/SS	6	Somatosensory areas [left]				19295	36910	29617	56508	71309	100432	229629	407229	325848	248466	217170	222992
644	SSp	grey/CH/CTX/CTXpl/Isocortex/SS/SSp	7	Primary somatosensory area [right]				11969	46333	25509	42666	50721	75511	137203	330485	219746	154286	102625	217498
645	SSp	grey/CH/CTX/CTXpl/Isocortex/SS/SSp	7	Primary somatosensory area [left]				13712	28103	23073	39171	51943	74807	169127	312461	246916	185878	163226	179519
706	SSp-n	grey/CH/CTX/CTXpl/Isocortex/SS/SSp/SSp-n	8	Primary somatosensory area nose [right]				1179	9113	2686	6322	6404	7330	14677	39542	28121	20938	9336	29398
707	SSp-n	grey/CH/CTX/CTXpl/Isocortex/SS/SSp/SSp-n	8	Primary somatosensory area nose [left]				1241	3256	4130	5006	5469	6527	21486	37141	33805	25864	17227	23980
1116	SSp-n1	grey/CH/CTX/CTXpl/Isocortex/SS/SSp/SSp-n/SSp-n1	9	Primary somatosensory area nose layer 1 [right]				96	1535	128	866	651	1628	594	3367	96	29	0	2385
1117	SSp-n1	grey/CH/CTX/CTXpl/Isocortex/SS/SSp/SSp-n/SSp-n1	9	Primary somatosensory area nose layer 1 [left]				179	0	631	326	72	52	1363	2381	4020	2959	2233	167
1676	SSp-n2/3	grey/CH/CTX/CTXpl/Isocortex/SS/SSp/SSp-n/SSp-n2/3	9	Primary somatosensory area nose layer 2/3 [right]				401	3175	638	1971	1647	1771	3121	8167	4668	2006	576	7054
1677	SSp-n2/3	grey/CH/CTX/CTXpl/Isocortex/SS/SSp/SSp-n/SSp-n2/3	9	Primary somatosensory area nose layer 2/3 [left]				357	393	1133	1544	1124	1236	4609	7959	8973	7595	4592	3845
1308	SSp-n4	grey/CH/CTX/CTXpl/Isocortex/SS/SSp/SSp-n/SSp-n4	9	Primary somatosensory area nose layer 4 [right]				200	1641	416	1333	1573	976	4619	9550	8128	5813	2209	8253
1309	SSp-n4	grey/CH/CTX/CTXpl/Isocortex/SS/SSp/SSp-n/SSp-n4	9	Primary somatosensory area nose layer 4 [left]				209	951	609	1442	1295	1307	7226	10886	7577	4267	2910	7395
1404	SSp-n5	grey/CH/CTX/CTXpl/Isocortex/SS/SSp/SSp-n/SSp-n5	9	Primary somatosensory area nose layer 5 [right]				132	1414	763	673	822	821	1556	7232	5926	4837	3080	4064
1405	SSp-n5	grey/CH/CTX/CTXpl/Isocortex/SS/SSp/SSp-n/SSp-n5	9	Primary somatosensory area nose layer 5 [left]				180	920	728	577	632	942	2357	6155	4920	4545	3529	5320
1778	SSp-n6a	grey/CH/CTX/CTXpl/Isocortex/SS/SSp/SSp-n/SSp-n6a	9	Primary somatosensory area nose layer 6a [right]				330	1333	708	1435	1651	2037	4566	10656	8883	7848	3174	7430
1779	SSp-n6a	grey/CH/CTX/CTXpl/Isocortex/SS/SSp/SSp-n/SSp-n6a	9	Primary somatosensory area nose layer 6a [left]				300	945	1005	1084	2222	2841	5747	9490	8054	6456	3918	6908
1858	SSp-n6b	grey/CH/CTX/CTXpl/Isocortex/SS/SSp/SSp-n/SSp-n6b	9	Primary somatosensory area nose layer 6b [right]				20	15	33	44	60	97	221	570	420	405	297	212
1859	SSp-n6b	grey/CH/CTX/CTXpl/Isocortex/SS/SSp/SSp-n/SSp-n6b	9	Primary somatosensory area nose layer 6b [left]				16	47	24	33	124	149	184	270	261	42	45	345
658	SSp-bfd	grey/CH/CTX/CTXpl/Isocortex/SS/SSp/SSp-bfd	8	Primary somatosensory area barrel field [right]				2961	12654	12615	8238	11121	20707	47545	99338	64162	38035	29067	60857
659	SSp-bfd	grey/CH/CTX/CTXpl/Isocortex/SS/SSp/SSp-bfd	8	Primary somatosensory area barrel field [left]				4133	8517	3156	8254	13514	14333	56847	94424	68082	44001	45927	56811
1962	SSp-bfd1	grey/CH/CTX/CTXpl/Isocortex/SS/SSp/SSp-bfd/SSp-bfd1	9	Primary somatosensory area barrel field layer 1 [right]				439	2359	1088	1012	871	3065	1891	5244	319	4	109	3449
1963	SSp-bfd1	grey/CH/CTX/CTXpl/Isocortex/SS/SSp/SSp-bfd/SSp-bfd1	9	Primary somatosensory area barrel field layer 1 [left]				146	5	350	645	147	83	2168	7946	6531	5567	4304	2114
402	SSp-bfd2/3	grey/CH/CTX/CTXpl/Isocortex/SS/SSp/SSp-bfd/SSp-bfd2/3	9	Primary somatosensory area barrel field layer 2/3 [right]				1076	4478	3603	3064	3625	6204	12113	23786	14211	5438	6628	18090
403	SSp-bfd2/3	grey/CH/CTX/CTXpl/Isocortex/SS/SSp/SSp-bfd/SSp-bfd2/3	9	Primary somatosensory area barrel field layer 2/3 [left]				1600	1867	1186	3131	4572	3353	17425	25804	21540	14090	14826	13434
2094	SSp-bfd4	grey/CH/CTX/CTXpl/Isocortex/SS/SSp/SSp-bfd/SSp-bfd4	9	Primary somatosensory area barrel field layer 4 [right]				469	2456	2719	1600	2335	3796	18240	28099	19872	12184	7858	18517
2095	SSp-bfd4	grey/CH/CTX/CTXpl/Isocortex/SS/SSp/SSp-bfd/SSp-bfd4	9	Primary somatosensory area barrel field layer 4 [left]				1066	3112	665	2448	3361	4041	18822	25200	16968	8719	10870	19522
2140	SSp-bfd5	grey/CH/CTX/CTXpl/Isocortex/SS/SSp/SSp-bfd/SSp-bfd5	9	Primary somatosensory area barrel field layer 5 [right]				341	2090	2575	868	1895	2799	5316	19938	13765	9984	7235	10634
2141	SSp-bfd5	grey/CH/CTX/CTXpl/Isocortex/SS/SSp/SSp-bfd/SSp-bfd5	9	Primary somatosensory area barrel field layer 5 [left]				618	1976	616	1050	2166	2537	8777	17646	13036	8240	10282	9581
2076	SSp-bfd6a	grey/CH/CTX/CTXpl/Isocortex/SS/SSp/SSp-bfd/SSp-bfd6a	9	Primary somatosensory area barrel field layer 6a [right]				575	1180	2362	1582	2290	4571	9083	20311	14274	9180	6078	9938
2077	SSp-bfd6a	grey/CH/CTX/CTXpl/Isocortex/SS/SSp/SSp-bfd/SSp-bfd6a	9	Primary somatosensory area barrel field layer 6a [left]				649	1415	296	907	3135	3945	9342	17107	9750	7255	5545	11012
2124	SSp-bfd6b	grey/CH/CTX/CTXpl/Isocortex/SS/SSp/SSp-bfd/SSp-bfd6b	9	Primary somatosensory area barrel field layer 6b [right]				61	91	268	112	105	272	902	1960	1721	1245	1159	229
2125	SSp-bfd6b	grey/CH/CTX/CTXpl/Isocortex/SS/SSp/SSp-bfd/SSp-bfd6b	9	Primary somatosensory area barrel field layer 6b [left]				54	142	43	73	133	374	313	721	257	130	100	1148
674	SSp-ll	grey/CH/CTX/CTXpl/Isocortex/SS/SSp/SSp-ll	8	Primary somatosensory area lower limb [right]				686	4194	1201	2663	4158	6696	15901	36963	19865	14350	14492	18258
675	SSp-ll	grey/CH/CTX/CTXpl/Isocortex/SS/SSp/SSp-ll	8	Primary somatosensory area lower limb [left]				933	2254	1640	2868	4758	10508	14961	33308	20868	19407	17721	20323
2060	SSp-ll1	grey/CH/CTX/CTXpl/Isocortex/SS/SSp/SSp-ll/SSp-ll1	9	Primary somatosensory area lower limb layer 1 [right]				10	1010	72	136	76	155	854	2106	53	3	50	1508
2061	SSp-ll1	grey/CH/CTX/CTXpl/Isocortex/SS/SSp/SSp-ll/SSp-ll1	9	Primary somatosensory area lower limb layer 1 [left]				62	26	41	230	232	1326	348	2875	1776	2494	1423	507
226	SSp-ll2/3	grey/CH/CTX/CTXpl/Isocortex/SS/SSp/SSp-ll/SSp-ll2/3	9	Primary somatosensory area lower limb layer 2/3 [right]				341	1823	456	1486	1643	2981	6243	10253	5212	2018	3547	6919
227	SSp-ll2/3	grey/CH/CTX/CTXpl/Isocortex/SS/SSp/SSp-ll/SSp-ll2/3	9	Primary somatosensory area lower limb layer 2/3 [left]				524	798	787	1517	1871	4633	5787	11122	8274	7575	7270	6800
2188	SSp-ll4	grey/CH/CTX/CTXpl/Isocortex/SS/SSp/SSp-ll/SSp-ll4	9	Primary somatosensory area lower limb layer 4 [right]				90	362	116	356	581	943	2543	5887	3933	2909	2619	2468
2189	SSp-ll4	grey/CH/CTX/CTXpl/Isocortex/SS/SSp/SSp-ll/SSp-ll4	9	Primary somatosensory area lower limb layer 4 [left]				119	441	242	456	709	1400	2934	4733	2751	1802	2122	4056
2256	SSp-ll5	grey/CH/CTX/CTXpl/Isocortex/SS/SSp/SSp-ll/SSp-ll5	9	Primary somatosensory area lower limb layer 5 [right]				144	603	332	479	1074	1200	2823	9552	5416	4620	3971	3851
2257	SSp-ll5	grey/CH/CTX/CTXpl/Isocortex/SS/SSp/SSp-ll/SSp-ll5	9	Primary somatosensory area lower limb layer 5 [left]				125	646	374	484	998	1407	2887	8122	4469	4189	4004	4312
956	SSp-ll6a	grey/CH/CTX/CTXpl/Isocortex/SS/SSp/SSp-ll/SSp-ll6a	9	Primary somatosensory area lower limb layer 6a [right]				93	367	209	185	761	1313	3172	8484	4910	4303	3902	3471
957	SSp-ll6a	grey/CH/CTX/CTXpl/Isocortex/SS/SSp/SSp-ll/SSp-ll6a	9	Primary somatosensory area lower limb layer 6a [left]				98	320	187	169	927	1615	2921	6269	3554	3336	2877	4338
1020	SSp-ll6b	grey/CH/CTX/CTXpl/Isocortex/SS/SSp/SSp-ll/SSp-ll6b	9	Primary somatosensory area lower limb layer 6b [right]				8	29	16	21	23	104	266	681	341	497	403	41
1021	SSp-ll6b	grey/CH/CTX/CTXpl/Isocortex/SS/SSp/SSp-ll/SSp-ll6b	9	Primary somatosensory area lower limb layer 6b [left]				5	23	9	12	21	127	84	187	44	11	25	310
690	SSp-m	grey/CH/CTX/CTXpl/Isocortex/SS/SSp/SSp-m	8	Primary somatosensory area mouth [right]				4021	10540	3962	15315	16794	21604	19600	61062	48727	39588	14904	46149
691	SSp-m	grey/CH/CTX/CTXpl/Isocortex/SS/SSp/SSp-m	8	Primary somatosensory area mouth [left]				4399	6099	10539	13497	15669	20394	29441	55476	62882	47565	35930	24628
1756	SSp-m1	grey/CH/CTX/CTXpl/Isocortex/SS/SSp/SSp-m/SSp-m1	9	Primary somatosensory area mouth layer 1 [right]				59	1683	3	2008	827	2893	61	1881	171	1164	0	5867
1757	SSp-m1	grey/CH/CTX/CTXpl/Isocortex/SS/SSp/SSp-m/SSp-m1	9	Primary somatosensory area mouth layer 1 [left]				608	0	2268	516	512	94	2542	4655	6698	2722	5552	4
1314	SSp-m2/3	grey/CH/CTX/CTXpl/Isocortex/SS/SSp/SSp-m/SSp-m2/3	9	Primary somatosensory area mouth layer 2/3 [right]				1203	2769	912	5137	4855	6620	3640	12193	10409	9314	167	13885
1315	SSp-m2/3	grey/CH/CTX/CTXpl/Isocortex/SS/SSp/SSp-m/SSp-m2/3	9	Primary somatosensory area mouth layer 2/3 [left]				1093	438	3549	3012	3357	4372	9588	16485	20821	12928	10956	1466
1900	SSp-m4	grey/CH/CTX/CTXpl/Isocortex/SS/SSp/SSp-m/SSp-m4	9	Primary somatosensory area mouth layer 4 [right]				742	1941	907	2025	3749	2889	5616	12622	12535	8837	2134	7367
1901	SSp-m4	grey/CH/CTX/CTXpl/Isocortex/SS/SSp/SSp-m/SSp-m4	9	Primary somatosensory area mouth layer 4 [left]				656	1624	1821	3838	3646	4258	4958	10492	11068	11245	4541	4522
1948	SSp-m5	grey/CH/CTX/CTXpl/Isocortex/SS/SSp/SSp-m/SSp-m5	9	Primary somatosensory area mouth layer 5 [right]				634	2409	1026	2551	2677	3412	3046	14463	10511	6321	5211	9525
1949	SSp-m5	grey/CH/CTX/CTXpl/Isocortex/SS/SSp/SSp-m/SSp-m5	9	Primary somatosensory area mouth layer 5 [left]				909	1650	1239	2265	2382	3165	4437	10476	10192	6478	8303	7790
2204	SSp-m6a	grey/CH/CTX/CTXpl/Isocortex/SS/SSp/SSp-m/SSp-m6a	9	Primary somatosensory area mouth layer 6a [right]				1325	1639	1035	3502	4553	5615	6831	18826	14385	13567	6682	9117
2205	SSp-m6a	grey/CH/CTX/CTXpl/Isocortex/SS/SSp/SSp-m/SSp-m6a	9	Primary somatosensory area mouth layer 6a [left]				1112	2181	1600	3763	5551	8072	7691	12583	13777	13934	6224	10206
4	SSp-m6b	grey/CH/CTX/CTXpl/Isocortex/SS/SSp/SSp-m/SSp-m6b	9	Primary somatosensory area mouth layer 6b [right]				58	99	79	92	133	175	406	1077	716	385	710	388
5	SSp-m6b	grey/CH/CTX/CTXpl/Isocortex/SS/SSp/SSp-m/SSp-m6b	9	Primary somatosensory area mouth layer 6b [left]				21	206	62	103	221	433	225	785	326	258	354	640
738	SSp-ul	grey/CH/CTX/CTXpl/Isocortex/SS/SSp/SSp-ul	8	Primary somatosensory area upper limb [right]				2024	5139	2449	5869	6835	9374	21407	55442	33240	23700	16832	36125
739	SSp-ul	grey/CH/CTX/CTXpl/Isocortex/SS/SSp/SSp-ul	8	Primary somatosensory area upper limb [left]				1513	4298	2107	5423	7304	11779	24786	53162	36546	28736	26781	30423
900	SSp-ul1	grey/CH/CTX/CTXpl/Isocortex/SS/SSp/SSp-ul/SSp-ul1	9	Primary somatosensory area upper limb layer 1 [right]				19	1175	115	429	182	338	914	2263	11	3	20	2784
901	SSp-ul1	grey/CH/CTX/CTXpl/Isocortex/SS/SSp/SSp-ul/SSp-ul1	9	Primary somatosensory area upper limb layer 1 [left]				334	0	307	643	335	508	1272	4895	4460	4056	3364	567
1708	SSp-ul2/3	grey/CH/CTX/CTXpl/Isocortex/SS/SSp/SSp-ul/SSp-ul2/3	9	Primary somatosensory area upper limb layer 2/3 [right]				1026	1537	764	2989	2378	3162	8019	14347	7293	4278	3192	13395
1709	SSp-ul2/3	grey/CH/CTX/CTXpl/Isocortex/SS/SSp/SSp-ul/SSp-ul2/3	9	Primary somatosensory area upper limb layer 2/3 [left]				693	1428	958	2642	3033	4989	9559	17514	13111	11271	10560	8367
1154	SSp-ul4	grey/CH/CTX/CTXpl/Isocortex/SS/SSp/SSp-ul/SSp-ul4	9	Primary somatosensory area upper limb layer 4 [right]				413	536	365	911	1320	1415	4500	10888	7461	5405	3136	7198
1155	SSp-ul4	grey/CH/CTX/CTXpl/Isocortex/SS/SSp/SSp-ul/SSp-ul4	9	Primary somatosensory area upper limb layer 4 [left]				155	1026	301	902	1070	2069	5097	8869	5356	2967	3120	7475
1250	SSp-ul5	grey/CH/CTX/CTXpl/Isocortex/SS/SSp/SSp-ul/SSp-ul5	9	Primary somatosensory area upper limb layer 5 [right]				283	1000	661	655	1317	1523	2705	13203	8776	6562	4397	5950
1251	SSp-ul5	grey/CH/CTX/CTXpl/Isocortex/SS/SSp/SSp-ul/SSp-ul5	9	Primary somatosensory area upper limb layer 5 [left]				185	775	312	638	1069	1338	3638	12254	6750	5362	5406	5672
1890	SSp-ul6a	grey/CH/CTX/CTXpl/Isocortex/SS/SSp/SSp-ul/SSp-ul6a	9	Primary somatosensory area upper limb layer 6a [right]				266	862	501	847	1560	2798	4904	13907	9103	6948	5503	6709
1891	SSp-ul6a	grey/CH/CTX/CTXpl/Isocortex/SS/SSp/SSp-ul/SSp-ul6a	9	Primary somatosensory area upper limb layer 6a [left]				142	995	223	574	1737	2702	5050	9205	6790	5021	4240	7856
2052	SSp-ul6b	grey/CH/CTX/CTXpl/Isocortex/SS/SSp/SSp-ul/SSp-ul6b	9	Primary somatosensory area upper limb layer 6b [right]				17	29	43	38	78	138	365	834	596	504	584	89
2053	SSp-ul6b	grey/CH/CTX/CTXpl/Isocortex/SS/SSp/SSp-ul/SSp-ul6b	9	Primary somatosensory area upper limb layer 6b [left]				4	74	6	24	60	173	170	425	79	59	91	486
722	SSp-tr	grey/CH/CTX/CTXpl/Isocortex/SS/SSp/SSp-tr	8	Primary somatosensory area trunk [right]				690	2837	1235	2327	2934	5807	10567	19179	12755	9322	11364	13679
723	SSp-tr	grey/CH/CTX/CTXpl/Isocortex/SS/SSp/SSp-tr	8	Primary somatosensory area trunk [left]				1076	2178	370	1959	3088	7633	11883	20186	11928	10637	11098	12523
2012	SSp-tr1	grey/CH/CTX/CTXpl/Isocortex/SS/SSp/SSp-tr/SSp-tr1	9	Primary somatosensory area trunk layer 1 [right]				52	494	74	185	93	99	828	663	98	0	113	678
2013	SSp-tr1	grey/CH/CTX/CTXpl/Isocortex/SS/SSp/SSp-tr/SSp-tr1	9	Primary somatosensory area trunk layer 1 [left]				22	24	21	81	66	481	192	2360	439	1631	391	442
1340	SSp-tr2/3	grey/CH/CTX/CTXpl/Isocortex/SS/SSp/SSp-tr/SSp-tr2/3	9	Primary somatosensory area trunk layer 2/3 [right]				359	1334	414	1280	1282	2642	4385	6129	3930	1875	3775	5452
1341	SSp-tr2/3	grey/CH/CTX/CTXpl/Isocortex/SS/SSp/SSp-tr/SSp-tr2/3	9	Primary somatosensory area trunk layer 2/3 [left]				534	1094	216	1093	1159	3203	4817	7136	4307	4383	4595	4575
2172	SSp-tr4	grey/CH/CTX/CTXpl/Isocortex/SS/SSp/SSp-tr/SSp-tr4	9	Primary somatosensory area trunk layer 4 [right]				86	291	131	334	395	975	1306	3169	2524	1416	2090	1869
2173	SSp-tr4	grey/CH/CTX/CTXpl/Isocortex/SS/SSp/SSp-tr/SSp-tr4	9	Primary somatosensory area trunk layer 4 [left]				173	357	45	300	434	1122	2197	2437	1848	936	1560	2363
2222	SSp-tr5	grey/CH/CTX/CTXpl/Isocortex/SS/SSp/SSp-tr/SSp-tr5	9	Primary somatosensory area trunk layer 5 [right]				118	553	336	375	655	1185	2074	5422	3515	4183	3032	3346
2223	SSp-tr5	grey/CH/CTX/CTXpl/Isocortex/SS/SSp/SSp-tr/SSp-tr5	9	Primary somatosensory area trunk layer 5 [left]				198	449	71	360	785	1475	2600	5108	2945	2457	2891	3087
18	SSp-tr6a	grey/CH/CTX/CTXpl/Isocortex/SS/SSp/SSp-tr/SSp-tr6a	9	Primary somatosensory area trunk layer 6a [right]				61	151	237	143	478	804	1776	3356	2381	1555	2003	2241
19	SSp-tr6a	grey/CH/CTX/CTXpl/Isocortex/SS/SSp/SSp-tr/SSp-tr6a	9	Primary somatosensory area trunk layer 6a [left]				131	222	12	106	609	1213	1918	3012	2271	1211	1628	1821
922	SSp-tr6b	grey/CH/CTX/CTXpl/Isocortex/SS/SSp/SSp-tr/SSp-tr6b	9	Primary somatosensory area trunk layer 6b [right]				14	14	43	10	31	102	198	440	307	293	351	93
923	SSp-tr6b	grey/CH/CTX/CTXpl/Isocortex/SS/SSp/SSp-tr/SSp-tr6b	9	Primary somatosensory area trunk layer 6b [left]				18	32	5	19	35	139	159	133	118	19	33	235
364611378	SSp-un	grey/CH/CTX/CTXpl/Isocortex/SS/SSp/SSp-un	8	Primary somatosensory area unassigned [right]				408	1856	1361	1932	2475	3993	7506	18959	12876	8353	6630	13032
364611379	SSp-un	grey/CH/CTX/CTXpl/Isocortex/SS/SSp/SSp-un	8	Primary somatosensory area unassigned [left]				417	1501	1131	2164	2141	3633	9723	18764	12805	9668	8542	10831
364611386	SSp-un1	grey/CH/CTX/CTXpl/Isocortex/SS/SSp/SSp-un/SSp-un1	9	Primary somatosensory area unassigned layer 1 [right]				17	382	116	245	129	465	528	1046	18	0	12	848
364611387	SSp-un1	grey/CH/CTX/CTXpl/Isocortex/SS/SSp/SSp-un/SSp-un1	9	Primary somatosensory area unassigned layer 1 [left]				52	0	264	206	87	106	326	1720	1121	1354	949	464
364611394	SSp-un2/3	grey/CH/CTX/CTXpl/Isocortex/SS/SSp/SSp-un/SSp-un2/3	9	Primary somatosensory area unassigned layer 2/3 [right]				222	592	558	997	931	1488	2786	5206	2929	1574	1371	4387
364611395	SSp-un2/3	grey/CH/CTX/CTXpl/Isocortex/SS/SSp/SSp-un/SSp-un2/3	9	Primary somatosensory area unassigned layer 2/3 [left]				182	472	385	1127	789	1631	3427	5364	4188	3583	3290	2983
364611402	SSp-un4	grey/CH/CTX/CTXpl/Isocortex/SS/SSp/SSp-un/SSp-un4	9	Primary somatosensory area unassigned layer 4 [right]				66	174	209	253	519	540	1373	3972	2993	1702	1327	3080
364611403	SSp-un4	grey/CH/CTX/CTXpl/Isocortex/SS/SSp/SSp-un/SSp-un4	9	Primary somatosensory area unassigned layer 4 [left]				70	390	133	432	331	461	2613	3941	2289	1105	1232	2752
364611410	SSp-un5	grey/CH/CTX/CTXpl/Isocortex/SS/SSp/SSp-un/SSp-un5	9	Primary somatosensory area unassigned layer 5 [right]				48	373	313	195	390	576	1009	4379	3298	2596	1860	2019
364611411	SSp-un5	grey/CH/CTX/CTXpl/Isocortex/SS/SSp/SSp-un/SSp-un5	9	Primary somatosensory area unassigned layer 5 [left]				46	296	192	188	310	484	1333	3722	2478	1697	1641	1872
364611418	SSp-un6a	grey/CH/CTX/CTXpl/Isocortex/SS/SSp/SSp-un/SSp-un6a	9	Primary somatosensory area unassigned layer 6a [right]				51	328	145	234	489	873	1685	4065	3412	2270	1861	2640
364611419	SSp-un6a	grey/CH/CTX/CTXpl/Isocortex/SS/SSp/SSp-un/SSp-un6a	9	Primary somatosensory area unassigned layer 6a [left]				66	323	154	199	601	891	1964	3900	2650	1901	1409	2606
364611426	SSp-un6b	grey/CH/CTX/CTXpl/Isocortex/SS/SSp/SSp-un/SSp-un6b	9	Primary somatosensory area unassigned layer 6b [right]				4	7	20	8	17	51	125	291	226	211	199	58
364611427	SSp-un6b	grey/CH/CTX/CTXpl/Isocortex/SS/SSp/SSp-un/SSp-un6b	9	Primary somatosensory area unassigned layer 6b [left]				1	20	3	12	23	60	60	117	79	28	21	154
756	SSs	grey/CH/CTX/CTXpl/Isocortex/SS/SSs	7	Supplemental somatosensory area [right]				6426	10549	8418	23306	21675	29389	44536	106682	70728	58536	28583	69230
757	SSs	grey/CH/CTX/CTXpl/Isocortex/SS/SSs	7	Supplemental somatosensory area [left]				5583	8807	6544	17337	19366	25625	60502	94768	78932	62588	53944	43473
1746	SSs1	grey/CH/CTX/CTXpl/Isocortex/SS/SSs/SSs1	8	Supplemental somatosensory area layer 1 [right]				518	2134	107	3271	2271	4263	1900	9895	413	303	2	10895
1747	SSs1	grey/CH/CTX/CTXpl/Isocortex/SS/SSs/SSs1	8	Supplemental somatosensory area layer 1 [left]				521	5	1214	261	92	63	3652	3536	9391	7428	7935	67
1612	SSs2/3	grey/CH/CTX/CTXpl/Isocortex/SS/SSs/SSs2/3	8	Supplemental somatosensory area layer 2/3 [right]				2010	3277	2945	8716	6686	7677	11901	28316	14519	11941	2674	22747
1613	SSs2/3	grey/CH/CTX/CTXpl/Isocortex/SS/SSs/SSs2/3	8	Supplemental somatosensory area layer 2/3 [left]				2243	1548	1722	4385	3791	4419	18767	22947	24927	17598	16261	4450
2070	SSs4	grey/CH/CTX/CTXpl/Isocortex/SS/SSs/SSs4	8	Supplemental somatosensory area layer 4 [right]				1140	1381	1577	2749	2664	2836	10279	18546	14594	11965	3769	8473
2071	SSs4	grey/CH/CTX/CTXpl/Isocortex/SS/SSs/SSs4	8	Supplemental somatosensory area layer 4 [left]				929	1848	840	4422	3851	4389	11125	18665	11837	8095	6494	6446
2180	SSs5	grey/CH/CTX/CTXpl/Isocortex/SS/SSs/SSs5	8	Supplemental somatosensory area layer 5 [right]				1327	2367	2196	4167	5033	7005	7974	24680	20522	14866	10705	17239
2181	SSs5	grey/CH/CTX/CTXpl/Isocortex/SS/SSs/SSs5	8	Supplemental somatosensory area layer 5 [left]				966	3010	1663	4347	4896	7144	13000	24928	17036	13210	14646	18788
1724	SSs6a	grey/CH/CTX/CTXpl/Isocortex/SS/SSs/SSs6a	8	Supplemental somatosensory area layer 6a [right]				1335	1236	1441	4183	4803	7302	11587	23643	19265	18221	10061	9429
1725	SSs6a	grey/CH/CTX/CTXpl/Isocortex/SS/SSs/SSs6a	8	Supplemental somatosensory area layer 6a [left]				857	2150	1021	3715	6285	8891	13332	23100	15103	15647	8378	12404
1786	SSs6b	grey/CH/CTX/CTXpl/Isocortex/SS/SSs/SSs6b	8	Supplemental somatosensory area layer 6b [right]				96	154	152	220	218	306	895	1602	1415	1240	1372	447
1787	SSs6b	grey/CH/CTX/CTXpl/Isocortex/SS/SSs/SSs6b	8	Supplemental somatosensory area layer 6b [left]				67	246	84	207	451	719	626	1592	638	610	230	1318
2114	GU	grey/CH/CTX/CTXpl/Isocortex/GU	6	Gustatory areas [right]				898	3048	1087	2694	5791	7309	4766	12856	9114	9157	3179	6510
2115	GU	grey/CH/CTX/CTXpl/Isocortex/GU	6	Gustatory areas [left]				555	1277	764	2507	3376	5059	6240	6842	10235	11659	7092	3271
72	GU1	grey/CH/CTX/CTXpl/Isocortex/GU/GU1	7	Gustatory areas layer 1 [right]				48	352	0	487	517	746	16	1060	0	254	0	874
73	GU1	grey/CH/CTX/CTXpl/Isocortex/GU/GU1	7	Gustatory areas layer 1 [left]				30	0	82	0	0	0	474	188	1472	741	621	0
360	GU2/3	grey/CH/CTX/CTXpl/Isocortex/GU/GU2/3	7	Gustatory areas layer 2/3 [right]				284	884	0	677	1724	1729	547	3398	1189	1867	0	2104
361	GU2/3	grey/CH/CTX/CTXpl/Isocortex/GU/GU2/3	7	Gustatory areas layer 2/3 [left]				125	24	146	514	162	509	1418	1223	3189	3361	2144	1
296	GU4	grey/CH/CTX/CTXpl/Isocortex/GU/GU4	7	Gustatory areas layer 4 [right]				57	299	19	219	285	343	562	1024	1104	844	0	871
297	GU4	grey/CH/CTX/CTXpl/Isocortex/GU/GU4	7	Gustatory areas layer 4 [left]				27	145	66	356	235	573	430	710	615	1103	898	0
374	GU5	grey/CH/CTX/CTXpl/Isocortex/GU/GU5	7	Gustatory areas layer 5 [right]				302	988	517	729	2037	2450	1597	4237	3732	3067	960	1797
375	GU5	grey/CH/CTX/CTXpl/Isocortex/GU/GU5	7	Gustatory areas layer 5 [left]				200	611	257	892	1233	1881	2247	2341	3096	3710	2394	1294
1276	GU6a	grey/CH/CTX/CTXpl/Isocortex/GU/GU6a	7	Gustatory areas layer 6a [right]				196	491	500	546	1138	1942	1880	2981	2851	2977	2024	793
1277	GU6a	grey/CH/CTX/CTXpl/Isocortex/GU/GU6a	7	Gustatory areas layer 6a [left]				155	465	189	717	1624	1961	1577	2164	1687	2656	953	1827
1324	GU6b	grey/CH/CTX/CTXpl/Isocortex/GU/GU6b	7	Gustatory areas layer 6b [right]				11	34	51	36	90	99	164	156	238	148	195	71
1325	GU6b	grey/CH/CTX/CTXpl/Isocortex/GU/GU6b	7	Gustatory areas layer 6b [left]				18	32	24	28	122	135	94	216	176	88	82	149
1354	VISC	grey/CH/CTX/CTXpl/Isocortex/VISC	6	Visceral area [right]				1360	2292	950	2686	5944	7125	9843	24560	12603	10725	6447	10565
1355	VISC	grey/CH/CTX/CTXpl/Isocortex/VISC	6	Visceral area [left]				930	1184	1406	1927	2591	3450	8028	14196	11847	12383	9547	5205
1794	VISC1	grey/CH/CTX/CTXpl/Isocortex/VISC/VISC1	7	Visceral area layer 1 [right]				133	378	0	359	934	1042	1048	3846	165	8	0	2322
1795	VISC1	grey/CH/CTX/CTXpl/Isocortex/VISC/VISC1	7	Visceral area layer 1 [left]				36	0	275	21	2	0	92	71	680	1584	1167	0
2212	VISC2/3	grey/CH/CTX/CTXpl/Isocortex/VISC/VISC2/3	7	Visceral area layer 2/3 [right]				477	626	99	834	1701	1706	3062	6911	3029	1420	215	3065
2213	VISC2/3	grey/CH/CTX/CTXpl/Isocortex/VISC/VISC2/3	7	Visceral area layer 2/3 [left]				418	41	314	589	178	225	1672	1996	3458	3445	2286	68
2020	VISC4	grey/CH/CTX/CTXpl/Isocortex/VISC/VISC4	7	Visceral area layer 4 [right]				150	171	66	225	267	466	827	2129	1751	1679	338	710
2021	VISC4	grey/CH/CTX/CTXpl/Isocortex/VISC/VISC4	7	Visceral area layer 4 [left]				78	103	136	367	207	321	1067	1517	1441	778	830	267
2116	VISC5	grey/CH/CTX/CTXpl/Isocortex/VISC/VISC5	7	Visceral area layer 5 [right]				352	647	384	810	1760	2540	2851	7555	4442	3915	2493	2859
2117	VISC5	grey/CH/CTX/CTXpl/Isocortex/VISC/VISC5	7	Visceral area layer 5 [left]				195	595	456	565	1089	1521	2995	6275	3488	3584	3131	3070
1714	VISC6a	grey/CH/CTX/CTXpl/Isocortex/VISC/VISC6a	7	Visceral area layer 6a [right]				224	408	369	431	1234	1298	1962	3906	3061	3391	3129	1448
1715	VISC6a	grey/CH/CTX/CTXpl/Isocortex/VISC/VISC6a	7	Visceral area layer 6a [left]				185	410	210	360	1032	1273	2047	4029	2615	2846	2021	1626
1698	VISC6b	grey/CH/CTX/CTXpl/Isocortex/VISC/VISC6b	7	Visceral area layer 6b [right]				24	62	32	27	48	73	93	213	155	312	272	161
1699	VISC6b	grey/CH/CTX/CTXpl/Isocortex/VISC/VISC6b	7	Visceral area layer 6b [left]				18	35	15	25	83	110	155	308	165	146	112	174
494	AUD	grey/CH/CTX/CTXpl/Isocortex/AUD	6	Auditory areas [right]				5513	9754	5028	11035	12093	26395	39803	77093	49014	40520	33949	30015
495	AUD	grey/CH/CTX/CTXpl/Isocortex/AUD	6	Auditory areas [left]				5291	7757	3528	8255	12634	18605	47443	83249	39674	43788	37591	33376
2022	AUDd	grey/CH/CTX/CTXpl/Isocortex/AUD/AUDd	7	Dorsal auditory area [right]				1244	1761	1323	3834	2392	6670	7818	17633	10777	8203	5906	9472
2023	AUDd	grey/CH/CTX/CTXpl/Isocortex/AUD/AUDd	7	Dorsal auditory area [left]				855	2011	725	1349	2222	3222	11671	20500	10810	9650	8757	7882
1054	AUDd1	grey/CH/CTX/CTXpl/Isocortex/AUD/AUDd/AUDd1	8	Dorsal auditory area layer 1 [right]				96	255	16	290	118	1471	75	1076	164	33	2	1112
1055	AUDd1	grey/CH/CTX/CTXpl/Isocortex/AUD/AUDd/AUDd1	8	Dorsal auditory area layer 1 [left]				153	0	137	62	62	2	1280	2729	777	881	1061	49
1200	AUDd2/3	grey/CH/CTX/CTXpl/Isocortex/AUD/AUDd/AUDd2/3	8	Dorsal auditory area layer 2/3 [right]				543	724	481	1455	790	2500	2059	5283	2897	1909	1305	4038
1201	AUDd2/3	grey/CH/CTX/CTXpl/Isocortex/AUD/AUDd/AUDd2/3	8	Dorsal auditory area layer 2/3 [left]				359	448	299	540	714	677	4631	6651	3813	3112	3204	1389
1356	AUDd4	grey/CH/CTX/CTXpl/Isocortex/AUD/AUDd/AUDd4	8	Dorsal auditory area layer 4 [right]				206	217	257	676	513	706	1421	2592	1620	1295	887	1187
1357	AUDd4	grey/CH/CTX/CTXpl/Isocortex/AUD/AUDd/AUDd4	8	Dorsal auditory area layer 4 [left]				103	346	84	284	300	428	1370	2675	1573	1492	1091	1049
504	AUDd5	grey/CH/CTX/CTXpl/Isocortex/AUD/AUDd/AUDd5	8	Dorsal auditory area layer 5 [right]				277	412	389	1082	626	1361	2653	5744	3914	3052	2462	2327
505	AUDd5	grey/CH/CTX/CTXpl/Isocortex/AUD/AUDd/AUDd5	8	Dorsal auditory area layer 5 [left]				175	918	156	333	733	1403	2926	5546	3105	2387	2463	3829
312	AUDd6a	grey/CH/CTX/CTXpl/Isocortex/AUD/AUDd/AUDd6a	8	Dorsal auditory area layer 6a [right]				111	136	164	310	321	588	1375	2557	1834	1632	993	746
313	AUDd6a	grey/CH/CTX/CTXpl/Isocortex/AUD/AUDd/AUDd6a	8	Dorsal auditory area layer 6a [left]				59	256	40	107	390	616	1420	2667	1426	1555	913	1324
486	AUDd6b	grey/CH/CTX/CTXpl/Isocortex/AUD/AUDd/AUDd6b	8	Dorsal auditory area layer 6b [right]				11	17	16	21	24	44	235	381	348	282	257	62
487	AUDd6b	grey/CH/CTX/CTXpl/Isocortex/AUD/AUDd/AUDd6b	8	Dorsal auditory area layer 6b [left]				6	43	9	23	23	96	44	232	116	223	25	242
2004	AUDp	grey/CH/CTX/CTXpl/Isocortex/AUD/AUDp	7	Primary auditory area [right]				1876	4600	1453	3912	4419	7469	14612	29414	18961	15283	13258	11547
2005	AUDp	grey/CH/CTX/CTXpl/Isocortex/AUD/AUDp	7	Primary auditory area [left]				1920	2539	844	2908	4715	6555	17826	33054	14130	15749	13458	13042
1470	AUDp1	grey/CH/CTX/CTXpl/Isocortex/AUD/AUDp/AUDp1	8	Primary auditory area layer 1 [right]				96	182	52	638	107	1546	65	1499	586	583	151	1075
1471	AUDp1	grey/CH/CTX/CTXpl/Isocortex/AUD/AUDp/AUDp1	8	Primary auditory area layer 1 [left]				233	13	14	144	504	14	2505	5377	365	695	631	86
502	AUDp2/3	grey/CH/CTX/CTXpl/Isocortex/AUD/AUDp/AUDp2/3	8	Primary auditory area layer 2/3 [right]				695	1222	320	1449	988	1960	2709	6351	4277	3326	2199	3923
503	AUDp2/3	grey/CH/CTX/CTXpl/Isocortex/AUD/AUDp/AUDp2/3	8	Primary auditory area layer 2/3 [left]				765	368	168	1095	1266	1063	5690	9231	3188	3267	3618	1563
1632	AUDp4	grey/CH/CTX/CTXpl/Isocortex/AUD/AUDp/AUDp4	8	Primary auditory area layer 4 [right]				350	863	360	461	772	1002	2332	4338	2810	2409	1996	1799
1633	AUDp4	grey/CH/CTX/CTXpl/Isocortex/AUD/AUDp/AUDp4	8	Primary auditory area layer 4 [left]				330	479	151	561	671	1020	2439	4583	2545	2560	2452	1819
1694	AUDp5	grey/CH/CTX/CTXpl/Isocortex/AUD/AUDp/AUDp5	8	Primary auditory area layer 5 [right]				577	1869	544	1072	1710	2145	6806	12269	8176	6041	6456	3700
1695	AUDp5	grey/CH/CTX/CTXpl/Isocortex/AUD/AUDp/AUDp5	8	Primary auditory area layer 5 [left]				443	1373	414	885	1891	3188	5865	10437	5838	6082	5088	7281
1908	AUDp6a	grey/CH/CTX/CTXpl/Isocortex/AUD/AUDp/AUDp6a	8	Primary auditory area layer 6a [right]				140	398	152	261	743	735	2274	4283	2573	2517	2027	896
1909	AUDp6a	grey/CH/CTX/CTXpl/Isocortex/AUD/AUDp/AUDp6a	8	Primary auditory area layer 6a [left]				131	258	83	201	356	1093	1283	3149	1974	2634	1541	1917
2010	AUDp6b	grey/CH/CTX/CTXpl/Isocortex/AUD/AUDp/AUDp6b	8	Primary auditory area layer 6b [right]				18	66	25	31	99	81	426	674	539	407	429	154
2011	AUDp6b	grey/CH/CTX/CTXpl/Isocortex/AUD/AUDp/AUDp6b	8	Primary auditory area layer 6b [left]				18	48	14	22	27	177	44	277	220	511	128	376
2054	AUDpo	grey/CH/CTX/CTXpl/Isocortex/AUD/AUDpo	7	Posterior auditory area [right]				618	1051	436	567	1473	3134	4384	7785	5758	4864	4612	3501
2055	AUDpo	grey/CH/CTX/CTXpl/Isocortex/AUD/AUDpo	7	Posterior auditory area [left]				554	882	301	703	1627	1658	5616	9095	3936	4818	4750	4843
1392	AUDpo1	grey/CH/CTX/CTXpl/Isocortex/AUD/AUDpo/AUDpo1	8	Posterior auditory area layer 1 [right]				100	2	120	51	45	637	42	79	488	610	88	7
1393	AUDpo1	grey/CH/CTX/CTXpl/Isocortex/AUD/AUDpo/AUDpo1	8	Posterior auditory area layer 1 [left]				7	50	0	9	92	1	290	1654	1	15	125	202
1286	AUDpo2/3	grey/CH/CTX/CTXpl/Isocortex/AUD/AUDpo/AUDpo2/3	8	Posterior auditory area layer 2/3 [right]				265	153	112	270	382	1037	1123	1633	1621	1532	1166	704
1287	AUDpo2/3	grey/CH/CTX/CTXpl/Isocortex/AUD/AUDpo/AUDpo2/3	8	Posterior auditory area layer 2/3 [left]				198	265	35	254	571	355	1759	2754	494	808	1182	1214
1518	AUDpo4	grey/CH/CTX/CTXpl/Isocortex/AUD/AUDpo/AUDpo4	8	Posterior auditory area layer 4 [right]				118	240	54	70	279	452	910	1270	1053	814	756	762
1519	AUDpo4	grey/CH/CTX/CTXpl/Isocortex/AUD/AUDpo/AUDpo4	8	Posterior auditory area layer 4 [left]				124	123	64	183	266	263	1190	1252	739	819	1023	966
1582	AUDpo5	grey/CH/CTX/CTXpl/Isocortex/AUD/AUDpo/AUDpo5	8	Posterior auditory area layer 5 [right]				105	483	99	123	508	681	1526	3425	1748	1159	1752	1441
1583	AUDpo5	grey/CH/CTX/CTXpl/Isocortex/AUD/AUDpo/AUDpo5	8	Posterior auditory area layer 5 [left]				152	341	138	201	558	708	1595	2498	1950	2271	1657	1835
498	AUDpo6a	grey/CH/CTX/CTXpl/Isocortex/AUD/AUDpo/AUDpo6a	8	Posterior auditory area layer 6a [right]				26	145	41	51	213	283	634	1123	673	611	680	478
499	AUDpo6a	grey/CH/CTX/CTXpl/Isocortex/AUD/AUDpo/AUDpo6a	8	Posterior auditory area layer 6a [left]				58	85	56	52	128	254	686	856	606	729	607	508
912	AUDpo6b	grey/CH/CTX/CTXpl/Isocortex/AUD/AUDpo/AUDpo6b	8	Posterior auditory area layer 6b [right]				4	28	10	2	46	44	149	255	175	138	170	109
913	AUDpo6b	grey/CH/CTX/CTXpl/Isocortex/AUD/AUDpo/AUDpo6b	8	Posterior auditory area layer 6b [left]				15	18	8	4	12	77	96	81	146	176	156	118
2036	AUDv	grey/CH/CTX/CTXpl/Isocortex/AUD/AUDv	7	Ventral auditory area [right]				1775	2342	1816	2722	3809	9122	12989	22261	13518	12170	10173	5495
2037	AUDv	grey/CH/CTX/CTXpl/Isocortex/AUD/AUDv	7	Ventral auditory area [left]				1962	2325	1658	3295	4070	7170	12330	20600	10798	13571	10626	7609
1918	AUDv1	grey/CH/CTX/CTXpl/Isocortex/AUD/AUDv/AUDv1	8	Ventral auditory area layer 1 [right]				23	191	98	230	96	1427	177	1040	215	692	64	740
1919	AUDv1	grey/CH/CTX/CTXpl/Isocortex/AUD/AUDv/AUDv1	8	Ventral auditory area layer 1 [left]				235	17	254	125	468	5	1360	2454	718	1016	752	21
1510	AUDv2/3	grey/CH/CTX/CTXpl/Isocortex/AUD/AUDv/AUDv2/3	8	Ventral auditory area layer 2/3 [right]				527	538	477	977	711	2409	2734	4520	2368	2127	1408	1701
1511	AUDv2/3	grey/CH/CTX/CTXpl/Isocortex/AUD/AUDv/AUDv2/3	8	Ventral auditory area layer 2/3 [left]				700	302	502	1073	957	972	3644	4968	2621	2768	2699	398
1980	AUDv4	grey/CH/CTX/CTXpl/Isocortex/AUD/AUDv/AUDv4	8	Ventral auditory area layer 4 [right]				375	354	417	434	610	1325	2226	3534	2207	1863	1501	570
1981	AUDv4	grey/CH/CTX/CTXpl/Isocortex/AUD/AUDv/AUDv4	8	Ventral auditory area layer 4 [left]				304	553	199	685	588	1315	1916	3076	1750	2075	1756	1055
2046	AUDv5	grey/CH/CTX/CTXpl/Isocortex/AUD/AUDv/AUDv5	8	Ventral auditory area layer 5 [right]				603	1041	582	763	1653	2919	5261	9142	6003	4775	4957	1872
2047	AUDv5	grey/CH/CTX/CTXpl/Isocortex/AUD/AUDv/AUDv5	8	Ventral auditory area layer 5 [left]				552	1183	541	1118	1640	3373	4225	7033	4218	4994	4156	4294
1040	AUDv6a	grey/CH/CTX/CTXpl/Isocortex/AUD/AUDv/AUDv6a	8	Ventral auditory area layer 6a [right]				229	184	225	282	662	991	2269	3553	2399	2398	1891	446
1041	AUDv6a	grey/CH/CTX/CTXpl/Isocortex/AUD/AUDv/AUDv6a	8	Ventral auditory area layer 6a [left]				153	235	130	264	362	1323	1108	2793	1359	2406	1143	1554
1196	AUDv6b	grey/CH/CTX/CTXpl/Isocortex/AUD/AUDv/AUDv6b	8	Ventral auditory area layer 6b [right]				18	34	17	36	77	51	322	472	326	315	352	166
1197	AUDv6b	grey/CH/CTX/CTXpl/Isocortex/AUD/AUDv/AUDv6b	8	Ventral auditory area layer 6b [left]				18	35	32	30	55	182	77	276	132	312	120	287
1338	VIS	grey/CH/CTX/CTXpl/Isocortex/VIS	6	Visual areas [right]				27195	20693	10186	39639	64005	93214	134076	167805	129506	149339	131027	92376
1339	VIS	grey/CH/CTX/CTXpl/Isocortex/VIS	6	Visual areas [left]				22725	22317	5603	35622	60164	100386	107732	169698	80921	111981	90743	136692
804	VISal	grey/CH/CTX/CTXpl/Isocortex/VIS/VISal	7	Anterolateral visual area [right]				494	1942	625	1263	2984	6428	6246	11241	7705	5355	4775	6181
805	VISal	grey/CH/CTX/CTXpl/Isocortex/VIS/VISal	7	Anterolateral visual area [left]				1092	1168	357	1716	3818	3186	7825	12164	7265	8923	7259	7234
2148	VISal1	grey/CH/CTX/CTXpl/Isocortex/VIS/VISal/VISal1	8	Anterolateral visual area layer 1 [right]				131	1	123	158	140	461	102	175	341	63	5	9
2149	VISal1	grey/CH/CTX/CTXpl/Isocortex/VIS/VISal/VISal1	8	Anterolateral visual area layer 1 [left]				3	46	0	48	98	14	193	1520	64	358	360	421
1810	VISal2/3	grey/CH/CTX/CTXpl/Isocortex/VIS/VISal/VISal2/3	8	Anterolateral visual area layer 2/3 [right]				215	547	207	594	1007	2261	1664	3171	2288	1446	1128	1269
1811	VISal2/3	grey/CH/CTX/CTXpl/Isocortex/VIS/VISal/VISal2/3	8	Anterolateral visual area layer 2/3 [left]				337	298	94	723	1376	730	2087	3708	1799	2512	2245	1934
2228	VISal4	grey/CH/CTX/CTXpl/Isocortex/VIS/VISal/VISal4	8	Anterolateral visual area layer 4 [right]				53	532	79	217	624	1443	1492	2157	1476	1185	918	1280
2229	VISal4	grey/CH/CTX/CTXpl/Isocortex/VIS/VISal/VISal4	8	Anterolateral visual area layer 4 [left]				277	163	111	422	845	587	1974	2100	1484	1895	1420	1668
466	VISal5	grey/CH/CTX/CTXpl/Isocortex/VIS/VISal/VISal5	8	Anterolateral visual area layer 5 [right]				54	665	155	185	739	1497	1817	3729	2072	1625	1788	2314
467	VISal5	grey/CH/CTX/CTXpl/Isocortex/VIS/VISal/VISal5	8	Anterolateral visual area layer 5 [left]				316	459	108	369	1024	1231	2159	3171	2548	2569	1925	2039
1202	VISal6a	grey/CH/CTX/CTXpl/Isocortex/VIS/VISal/VISal6a	8	Anterolateral visual area layer 6a [right]				34	173	55	97	422	696	997	1677	1267	888	755	1081
1203	VISal6a	grey/CH/CTX/CTXpl/Isocortex/VIS/VISal/VISal6a	8	Anterolateral visual area layer 6a [left]				139	171	38	142	428	536	1177	1539	1120	1336	1083	988
1298	VISal6b	grey/CH/CTX/CTXpl/Isocortex/VIS/VISal/VISal6b	8	Anterolateral visual area layer 6b [right]				7	24	6	12	52	70	174	332	261	148	181	228
1299	VISal6b	grey/CH/CTX/CTXpl/Isocortex/VIS/VISal/VISal6b	8	Anterolateral visual area layer 6b [left]				20	31	6	12	47	88	235	126	250	253	226	184
788	VISam	grey/CH/CTX/CTXpl/Isocortex/VIS/VISam	7	Anteromedial visual area [right]				948	1007	459	798	2567	3597	7092	10541	7183	6178	5697	7333
789	VISam	grey/CH/CTX/CTXpl/Isocortex/VIS/VISam	7	Anteromedial visual area [left]				962	425	518	794	2978	4057	7015	12439	5563	5129	6138	8016
562	VISam1	grey/CH/CTX/CTXpl/Isocortex/VIS/VISam/VISam1	8	Anteromedial visual area layer 1 [right]				277	96	27	25	79	126	310	864	186	6	96	295
563	VISam1	grey/CH/CTX/CTXpl/Isocortex/VIS/VISam/VISam1	8	Anteromedial visual area layer 1 [left]				12	31	20	38	187	246	387	2027	91	956	128	186
2132	VISam2/3	grey/CH/CTX/CTXpl/Isocortex/VIS/VISam/VISam2/3	8	Anteromedial visual area layer 2/3 [right]				361	464	206	377	982	1644	2321	3088	2417	1323	1784	2605
2133	VISam2/3	grey/CH/CTX/CTXpl/Isocortex/VIS/VISam/VISam2/3	8	Anteromedial visual area layer 2/3 [left]				478	213	229	364	1190	1597	2582	4073	1835	1844	2064	2349
802	VISam4	grey/CH/CTX/CTXpl/Isocortex/VIS/VISam/VISam4	8	Anteromedial visual area layer 4 [right]				101	137	77	102	356	568	897	1126	820	607	717	913
803	VISam4	grey/CH/CTX/CTXpl/Isocortex/VIS/VISam/VISam4	8	Anteromedial visual area layer 4 [left]				136	50	65	108	374	614	876	1101	725	283	772	1004
866	VISam5	grey/CH/CTX/CTXpl/Isocortex/VIS/VISam/VISam5	8	Anteromedial visual area layer 5 [right]				98	235	114	208	775	816	2065	3532	2160	2676	1767	2011
867	VISam5	grey/CH/CTX/CTXpl/Isocortex/VIS/VISam/VISam5	8	Anteromedial visual area layer 5 [left]				244	98	152	225	741	945	1697	3542	1621	1104	1863	2736
2092	VISam6a	grey/CH/CTX/CTXpl/Isocortex/VIS/VISam/VISam6a	8	Anteromedial visual area layer 6a [right]				93	69	30	69	317	388	1248	1647	1374	1276	1102	1318
2093	VISam6a	grey/CH/CTX/CTXpl/Isocortex/VIS/VISam/VISam6a	8	Anteromedial visual area layer 6a [left]				82	26	49	52	411	590	1274	1655	1120	923	1121	1484
882	VISam6b	grey/CH/CTX/CTXpl/Isocortex/VIS/VISam/VISam6b	8	Anteromedial visual area layer 6b [right]				18	6	5	17	58	55	251	284	226	290	231	191
883	VISam6b	grey/CH/CTX/CTXpl/Isocortex/VIS/VISam/VISam6b	8	Anteromedial visual area layer 6b [left]				10	7	3	7	75	65	199	41	171	19	190	257
818	VISl	grey/CH/CTX/CTXpl/Isocortex/VIS/VISl	7	Lateral visual area [right]				2509	1454	687	2656	6719	11116	11380	16183	11889	14055	11347	7465
819	VISl	grey/CH/CTX/CTXpl/Isocortex/VIS/VISl	7	Lateral visual area [left]				3183	1534	229	4238	6767	9287	10289	15295	7040	12199	9817	12915
842	VISl1	grey/CH/CTX/CTXpl/Isocortex/VIS/VISl/VISl1	8	Lateral visual area layer 1 [right]				505	0	125	141	91	109	662	60	1780	1519	590	0
843	VISl1	grey/CH/CTX/CTXpl/Isocortex/VIS/VISl/VISl1	8	Lateral visual area layer 1 [left]				11	268	0	91	480	717	41	2391	0	105	58	1798
1946	VISl2/3	grey/CH/CTX/CTXpl/Isocortex/VIS/VISl/VISl2/3	8	Lateral visual area layer 2/3 [right]				960	82	222	1097	1711	2820	3309	3086	3711	4566	3222	568
1947	VISl2/3	grey/CH/CTX/CTXpl/Isocortex/VIS/VISl/VISl2/3	8	Lateral visual area layer 2/3 [left]				904	560	11	1663	2409	2870	2332	5021	520	2029	2168	4121
1146	VISl4	grey/CH/CTX/CTXpl/Isocortex/VIS/VISl/VISl4	8	Lateral visual area layer 4 [right]				476	399	112	690	1656	2828	2603	3480	1946	2776	2494	1730
1147	VISl4	grey/CH/CTX/CTXpl/Isocortex/VIS/VISl/VISl4	8	Lateral visual area layer 4 [left]				884	209	59	1352	1530	2276	2551	2676	1296	2542	2260	2372
1226	VISl5	grey/CH/CTX/CTXpl/Isocortex/VIS/VISl/VISl5	8	Lateral visual area layer 5 [right]				382	743	164	460	1967	3494	2710	6074	2939	3158	2919	3494
1227	VISl5	grey/CH/CTX/CTXpl/Isocortex/VIS/VISl/VISl5	8	Lateral visual area layer 5 [left]				970	344	82	805	1570	2130	3452	3467	3193	4864	3293	2751
148	VISl6a	grey/CH/CTX/CTXpl/Isocortex/VIS/VISl/VISl6a	8	Lateral visual area layer 6a [right]				177	195	50	245	1116	1615	1784	2948	1343	1872	1896	1380
149	VISl6a	grey/CH/CTX/CTXpl/Isocortex/VIS/VISl/VISl6a	8	Lateral visual area layer 6a [left]				368	134	66	298	721	1157	1611	1679	1744	2219	1687	1705
242	VISl6b	grey/CH/CTX/CTXpl/Isocortex/VIS/VISl/VISl6b	8	Lateral visual area layer 6b [right]				9	35	14	23	178	250	312	535	170	164	226	293
243	VISl6b	grey/CH/CTX/CTXpl/Isocortex/VIS/VISl/VISl6b	8	Lateral visual area layer 6b [left]				46	19	11	29	57	137	302	61	287	440	351	168
770	VISp	grey/CH/CTX/CTXpl/Isocortex/VIS/VISp	7	Primary visual area [right]				16479	12283	5074	27601	39206	51620	78941	96028	74046	90152	77066	54453
771	VISp	grey/CH/CTX/CTXpl/Isocortex/VIS/VISp	7	Primary visual area [left]				13882	14485	2171	20483	35897	63328	61962	96388	47646	71718	51884	79037
1186	VISp1	grey/CH/CTX/CTXpl/Isocortex/VIS/VISp/VISp1	8	Primary visual area layer 1 [right]				3077	282	1085	3871	2491	175	9952	905	9933	7057	7494	262
1187	VISp1	grey/CH/CTX/CTXpl/Isocortex/VIS/VISp/VISp1	8	Primary visual area layer 1 [left]				252	2834	247	664	724	10368	565	18689	868	4541	902	11173
1642	VISp2/3	grey/CH/CTX/CTXpl/Isocortex/VIS/VISp/VISp2/3	8	Primary visual area layer 2/3 [right]				6608	4357	1543	13967	14638	10840	26442	19573	24712	28942	24883	9859
1643	VISp2/3	grey/CH/CTX/CTXpl/Isocortex/VIS/VISp/VISp2/3	8	Primary visual area layer 2/3 [left]				5362	6406	786	9699	12075	24677	15812	35564	10843	22558	13264	27307
1442	VISp4	grey/CH/CTX/CTXpl/Isocortex/VIS/VISp/VISp4	8	Primary visual area layer 4 [right]				2537	3049	819	5240	9105	12843	16159	21148	12770	18716	15577	12257
1443	VISp4	grey/CH/CTX/CTXpl/Isocortex/VIS/VISp/VISp4	8	Primary visual area layer 4 [left]				3290	1853	460	5281	8789	11114	15750	13702	9444	14764	11514	14371
1556	VISp5	grey/CH/CTX/CTXpl/Isocortex/VIS/VISp/VISp5	8	Primary visual area layer 5 [right]				2729	3001	1030	2768	7150	17551	13980	33923	15947	20673	15749	19067
1557	VISp5	grey/CH/CTX/CTXpl/Isocortex/VIS/VISp/VISp5	8	Primary visual area layer 5 [left]				2855	2175	408	3040	8051	10450	17884	19531	14144	16387	13930	15125
66	VISp6a	grey/CH/CTX/CTXpl/Isocortex/VIS/VISp/VISp6a	8	Primary visual area layer 6a [right]				1469	1445	532	1647	5294	8883	10813	17484	9611	12714	11902	11059
67	VISp6a	grey/CH/CTX/CTXpl/Isocortex/VIS/VISp/VISp6a	8	Primary visual area layer 6a [left]				1952	1140	215	1703	5685	6336	10512	8601	10721	12049	10732	10169
610	VISp6b	grey/CH/CTX/CTXpl/Isocortex/VIS/VISp/VISp6b	8	Primary visual area layer 6b [right]				59	149	65	108	528	1328	1595	2995	1073	2050	1461	1949
611	VISp6b	grey/CH/CTX/CTXpl/Isocortex/VIS/VISp/VISp6b	8	Primary visual area layer 6b [left]				171	77	55	96	573	383	1439	301	1626	1419	1542	892
850	VISpl	grey/CH/CTX/CTXpl/Isocortex/VIS/VISpl	7	Posterolateral visual area [right]				1587	745	554	1864	2810	3636	7455	7021	5383	7814	8725	1166
851	VISpl	grey/CH/CTX/CTXpl/Isocortex/VIS/VISpl	7	Posterolateral visual area [left]				154	747	1687	2075	1012	2698	2150	3903	1743	1513	999	5634
1500	VISpl1	grey/CH/CTX/CTXpl/Isocortex/VIS/VISpl/VISpl1	8	Posterolateral visual area layer 1 [right]				433	247	66	285	212	97	1838	345	1612	1869	2438	33
1501	VISpl1	grey/CH/CTX/CTXpl/Isocortex/VIS/VISpl/VISpl1	8	Posterolateral visual area layer 1 [left]				3	308	398	106	33	498	116	615	898	2	374	1691
538	VISpl2/3	grey/CH/CTX/CTXpl/Isocortex/VIS/VISpl/VISpl2/3	8	Posterolateral visual area layer 2/3 [right]				551	258	92	748	624	781	2384	1202	1692	2366	2678	0
539	VISpl2/3	grey/CH/CTX/CTXpl/Isocortex/VIS/VISpl/VISpl2/3	8	Posterolateral visual area layer 2/3 [left]				17	190	423	919	99	989	62	928	511	80	19	1575
1738	VISpl4	grey/CH/CTX/CTXpl/Isocortex/VIS/VISpl/VISpl4	8	Posterolateral visual area layer 4 [right]				138	13	54	186	263	370	427	410	290	478	441	5
1739	VISpl4	grey/CH/CTX/CTXpl/Isocortex/VIS/VISpl/VISpl4	8	Posterolateral visual area layer 4 [left]				14	34	37	213	52	169	135	192	0	89	27	307
1804	VISpl5	grey/CH/CTX/CTXpl/Isocortex/VIS/VISpl/VISpl5	8	Posterolateral visual area layer 5 [right]				354	221	198	528	1314	1856	1932	3659	1576	2179	2357	479
1805	VISpl5	grey/CH/CTX/CTXpl/Isocortex/VIS/VISpl/VISpl5	8	Posterolateral visual area layer 5 [left]				54	169	766	659	608	827	1098	1556	118	584	301	1624
754	VISpl6a	grey/CH/CTX/CTXpl/Isocortex/VIS/VISpl/VISpl6a	8	Posterolateral visual area layer 6a [right]				107	3	110	112	352	486	822	1316	171	880	757	588
755	VISpl6a	grey/CH/CTX/CTXpl/Isocortex/VIS/VISpl/VISpl6a	8	Posterolateral visual area layer 6a [left]				63	44	62	173	215	210	689	570	170	723	234	429
786	VISpl6b	grey/CH/CTX/CTXpl/Isocortex/VIS/VISpl/VISpl6b	8	Posterolateral visual area layer 6b [right]				4	3	34	5	45	46	52	89	42	42	54	61
787	VISpl6b	grey/CH/CTX/CTXpl/Isocortex/VIS/VISpl/VISpl6b	8	Posterolateral visual area layer 6b [left]				3	2	1	5	5	5	50	42	46	35	44	8
1066	VISpm	grey/CH/CTX/CTXpl/Isocortex/VIS/VISpm	7	posteromedial visual area [right]				1253	2436	756	1899	4266	5329	9686	11989	9121	9540	8198	8719
1067	VISpm	grey/CH/CTX/CTXpl/Isocortex/VIS/VISpm	7	posteromedial visual area [left]				1084	1166	322	1682	4370	8079	7848	14471	6206	4969	7373	10268
1610	VISpm1	grey/CH/CTX/CTXpl/Isocortex/VIS/VISpm/VISpm1	8	posteromedial visual area layer 1 [right]				249	174	93	79	51	44	1013	152	337	19	431	53
1611	VISpm1	grey/CH/CTX/CTXpl/Isocortex/VIS/VISpm/VISpm1	8	posteromedial visual area layer 1 [left]				23	90	30	84	119	867	213	2906	145	878	138	501
82	VISpm2/3	grey/CH/CTX/CTXpl/Isocortex/VIS/VISpm/VISpm2/3	8	posteromedial visual area layer 2/3 [right]				538	1289	345	949	1584	1910	3406	3029	3142	2459	2732	2264
83	VISpm2/3	grey/CH/CTX/CTXpl/Isocortex/VIS/VISpm/VISpm2/3	8	posteromedial visual area layer 2/3 [left]				586	579	129	843	1644	3577	2497	5356	2090	1676	2546	3376
1002	VISpm4	grey/CH/CTX/CTXpl/Isocortex/VIS/VISpm/VISpm4	8	posteromedial visual area layer 4 [right]				128	338	99	338	700	977	1542	1712	1266	1330	1260	1437
1003	VISpm4	grey/CH/CTX/CTXpl/Isocortex/VIS/VISpm/VISpm4	8	posteromedial visual area layer 4 [left]				155	155	60	345	674	1317	1510	1281	954	409	1205	1494
1130	VISpm5	grey/CH/CTX/CTXpl/Isocortex/VIS/VISpm/VISpm5	8	posteromedial visual area layer 5 [right]				199	459	144	407	1303	1791	2210	4694	2583	4004	2255	3270
1131	VISpm5	grey/CH/CTX/CTXpl/Isocortex/VIS/VISpm/VISpm5	8	posteromedial visual area layer 5 [left]				227	289	70	321	1199	1363	2204	3612	1809	1129	2175	3122
514	VISpm6a	grey/CH/CTX/CTXpl/Isocortex/VIS/VISpm/VISpm6a	8	posteromedial visual area layer 6a [right]				120	163	65	110	544	527	1273	1985	1537	1391	1266	1458
515	VISpm6a	grey/CH/CTX/CTXpl/Isocortex/VIS/VISpm/VISpm6a	8	posteromedial visual area layer 6a [left]				85	46	28	82	638	858	1236	1280	1029	792	1140	1462
938	VISpm6b	grey/CH/CTX/CTXpl/Isocortex/VIS/VISpm/VISpm6b	8	posteromedial visual area layer 6b [right]				19	13	10	16	84	80	242	417	256	337	254	237
939	VISpm6b	grey/CH/CTX/CTXpl/Isocortex/VIS/VISpm/VISpm6b	8	posteromedial visual area layer 6b [left]				8	7	5	7	96	97	188	36	179	85	169	313
625565148	VISli	grey/CH/CTX/CTXpl/Isocortex/VIS/VISli	7	Laterointermediate area [right]				597	612	174	627	1950	4337	4324	6167	5017	4837	4262	2668
625565149	VISli	grey/CH/CTX/CTXpl/Isocortex/VIS/VISli	7	Laterointermediate area [left]				1248	560	113	1103	2511	3081	3969	5376	2522	3770	3557	4493
625565156	VISli1	grey/CH/CTX/CTXpl/Isocortex/VIS/VISli/VISli1	8	Laterointermediate area layer 1 [right]				83	0	57	38	12	177	90	2	786	693	299	0
625565157	VISli1	grey/CH/CTX/CTXpl/Isocortex/VIS/VISli/VISli1	8	Laterointermediate area layer 1 [left]				2	133	0	21	195	116	97	807	0	2	25	608
625565164	VISli2/3	grey/CH/CTX/CTXpl/Isocortex/VIS/VISli/VISli2/3	8	Laterointermediate area layer 2/3 [right]				243	13	18	292	408	1331	1066	870	1556	1553	1161	170
625565165	VISli2/3	grey/CH/CTX/CTXpl/Isocortex/VIS/VISli/VISli2/3	8	Laterointermediate area layer 2/3 [left]				342	201	0	374	825	835	1074	1759	96	304	749	1346
625565172	VISli4	grey/CH/CTX/CTXpl/Isocortex/VIS/VISli/VISli4	8	Laterointermediate area layer 4 [right]				85	98	19	99	338	818	854	999	654	637	752	393
625565173	VISli4	grey/CH/CTX/CTXpl/Isocortex/VIS/VISli/VISli4	8	Laterointermediate area layer 4 [left]				254	68	5	272	402	593	783	765	336	555	690	815
625565180	VISli5	grey/CH/CTX/CTXpl/Isocortex/VIS/VISli/VISli5	8	Laterointermediate area layer 5 [right]				125	373	45	148	791	1404	1454	2935	1328	1321	1267	1455
625565181	VISli5	grey/CH/CTX/CTXpl/Isocortex/VIS/VISli/VISli5	8	Laterointermediate area layer 5 [left]				491	124	59	311	797	1020	1340	1394	1421	2017	1415	1084
625565188	VISli6a	grey/CH/CTX/CTXpl/Isocortex/VIS/VISli/VISli6a	8	Laterointermediate area layer 6a [right]				53	105	30	44	345	524	714	1161	615	598	662	552
625565189	VISli6a	grey/CH/CTX/CTXpl/Isocortex/VIS/VISli/VISli6a	8	Laterointermediate area layer 6a [left]				134	22	39	108	274	438	581	562	584	729	529	561
625565196	VISli6b	grey/CH/CTX/CTXpl/Isocortex/VIS/VISli/VISli6b	8	Laterointermediate area layer 6b [right]				8	23	5	6	56	83	146	200	78	35	121	98
625565197	VISli6b	grey/CH/CTX/CTXpl/Isocortex/VIS/VISli/VISli6b	8	Laterointermediate area layer 6b [left]				25	12	10	17	18	79	94	89	85	163	149	79
625565256	VISpor	grey/CH/CTX/CTXpl/Isocortex/VIS/VISpor	7	Postrhinal area [right]				3328	214	1857	2931	3503	7151	8952	8635	9162	11408	10957	4391
625565257	VISpor	grey/CH/CTX/CTXpl/Isocortex/VIS/VISpor	7	Postrhinal area [left]				1120	2232	206	3531	2811	6670	6674	9662	2936	3760	3716	9095
625565264	VISpor1	grey/CH/CTX/CTXpl/Isocortex/VIS/VISpor/VISpor1	8	Postrhinal area layer 1 [right]				491	0	476	117	6	158	428	3	2248	2882	1993	50
625565265	VISpor1	grey/CH/CTX/CTXpl/Isocortex/VIS/VISpor/VISpor1	8	Postrhinal area layer 1 [left]				1	759	1	281	211	465	109	2050	0	0	4	2185
625565272	VISpor2/3	grey/CH/CTX/CTXpl/Isocortex/VIS/VISpor/VISpor2/3	8	Postrhinal area layer 2/3 [right]				1566	2	711	1435	470	2414	3053	850	3172	3824	4088	25
625565273	VISpor2/3	grey/CH/CTX/CTXpl/Isocortex/VIS/VISpor/VISpor2/3	8	Postrhinal area layer 2/3 [left]				266	782	8	1703	986	2348	1889	3060	2	52	355	3151
625565280	VISpor4	grey/CH/CTX/CTXpl/Isocortex/VIS/VISpor/VISpor4	8	Postrhinal area layer 4 [right]				192	8	63	242	243	683	691	523	411	446	598	94
625565281	VISpor4	grey/CH/CTX/CTXpl/Isocortex/VIS/VISpor/VISpor4	8	Postrhinal area layer 4 [left]				196	60	0	364	231	590	552	568	32	120	491	443
625565288	VISpor5	grey/CH/CTX/CTXpl/Isocortex/VIS/VISpor/VISpor5	8	Postrhinal area layer 5 [right]				753	57	529	845	1782	2909	3266	5171	2571	3239	2984	2603
625565289	VISpor5	grey/CH/CTX/CTXpl/Isocortex/VIS/VISpor/VISpor5	8	Postrhinal area layer 5 [left]				457	481	135	951	1035	2222	2824	3280	1389	2214	1666	2350
625565296	VISpor6a	grey/CH/CTX/CTXpl/Isocortex/VIS/VISpor/VISpor6a	8	Postrhinal area layer 6a [right]				313	119	63	270	851	859	1280	1746	648	881	1138	1382
625565297	VISpor6a	grey/CH/CTX/CTXpl/Isocortex/VIS/VISpor/VISpor6a	8	Postrhinal area layer 6a [left]				170	138	49	210	301	885	1176	565	1278	1116	1010	891
625565304	VISpor6b	grey/CH/CTX/CTXpl/Isocortex/VIS/VISpor/VISpor6b	8	Postrhinal area layer 6b [right]				13	28	15	22	151	128	234	342	112	136	156	237
625565305	VISpor6b	grey/CH/CTX/CTXpl/Isocortex/VIS/VISpor/VISpor6b	8	Postrhinal area layer 6b [left]				30	12	13	22	47	160	124	139	235	258	190	75
62	ACA	grey/CH/CTX/CTXpl/Isocortex/ACA	6	Anterior cingulate area [right]				2741	6604	3775	4996	9731	12584	28384	56409	30193	37678	39555	32761
63	ACA	grey/CH/CTX/CTXpl/Isocortex/ACA	6	Anterior cingulate area [left]				3064	8979	4031	5393	12326	16614	37193	62090	37737	36617	30467	47102
78	ACAd	grey/CH/CTX/CTXpl/Isocortex/ACA/ACAd	7	Anterior cingulate area dorsal part [right]				1470	3715	1787	3429	6126	8020	18059	34685	18888	22337	21440	20231
79	ACAd	grey/CH/CTX/CTXpl/Isocortex/ACA/ACAd	7	Anterior cingulate area dorsal part [left]				1772	5091	1962	3371	7694	10167	23088	41677	23597	21749	18386	26854
1870	ACAd1	grey/CH/CTX/CTXpl/Isocortex/ACA/ACAd/ACAd1	8	Anterior cingulate area dorsal part layer 1 [right]				149	1049	258	553	1087	560	726	4033	3686	2513	3238	3510
1871	ACAd1	grey/CH/CTX/CTXpl/Isocortex/ACA/ACAd/ACAd1	8	Anterior cingulate area dorsal part layer 1 [left]				218	1271	385	769	2137	2505	5444	9491	5975	3190	404	6739
422	ACAd2/3	grey/CH/CTX/CTXpl/Isocortex/ACA/ACAd/ACAd2/3	8	Anterior cingulate area dorsal part layer 2/3 [right]				477	996	194	974	692	1107	1686	3916	1105	3842	5152	1463
423	ACAd2/3	grey/CH/CTX/CTXpl/Isocortex/ACA/ACAd/ACAd2/3	8	Anterior cingulate area dorsal part layer 2/3 [left]				638	1413	442	1203	1756	2680	5763	9168	4974	4644	2825	5701
2030	ACAd5	grey/CH/CTX/CTXpl/Isocortex/ACA/ACAd/ACAd5	8	Anterior cingulate area dorsal part layer 5 [right]				639	1197	729	1538	2769	4597	10647	16156	8462	9808	8023	9537
2031	ACAd5	grey/CH/CTX/CTXpl/Isocortex/ACA/ACAd/ACAd5	8	Anterior cingulate area dorsal part layer 5 [left]				716	1378	804	1128	2845	3483	7561	15133	8472	9280	9613	9062
1838	ACAd6a	grey/CH/CTX/CTXpl/Isocortex/ACA/ACAd/ACAd6a	8	Anterior cingulate area dorsal part layer 6a [right]				202	457	587	357	1534	1697	4794	10197	5388	5977	4859	5523
1839	ACAd6a	grey/CH/CTX/CTXpl/Isocortex/ACA/ACAd/ACAd6a	8	Anterior cingulate area dorsal part layer 6a [left]				199	1003	325	269	936	1472	4235	7739	4138	4482	5346	5224
1854	ACAd6b	grey/CH/CTX/CTXpl/Isocortex/ACA/ACAd/ACAd6b	8	Anterior cingulate area dorsal part layer 6b [right]				3	16	19	7	44	59	206	383	247	197	168	198
1855	ACAd6b	grey/CH/CTX/CTXpl/Isocortex/ACA/ACAd/ACAd6b	8	Anterior cingulate area dorsal part layer 6b [left]				1	26	6	2	20	27	85	146	38	153	198	128
96	ACAv	grey/CH/CTX/CTXpl/Isocortex/ACA/ACAv	7	Anterior cingulate area ventral part [right]				1271	2889	1988	1567	3605	4564	10325	21724	11305	15341	18115	12530
97	ACAv	grey/CH/CTX/CTXpl/Isocortex/ACA/ACAv	7	Anterior cingulate area ventral part [left]				1292	3888	2069	2022	4632	6447	14105	20413	14140	14868	12081	20248
1176	ACAv1	grey/CH/CTX/CTXpl/Isocortex/ACA/ACAv/ACAv1	8	Anterior cingulate area ventral part layer 1 [right]				214	636	300	169	943	289	504	2244	1347	1248	2514	1556
1177	ACAv1	grey/CH/CTX/CTXpl/Isocortex/ACA/ACAv/ACAv1	8	Anterior cingulate area ventral part layer 1 [left]				145	927	392	413	1608	1342	3421	4107	3455	1456	355	4948
592	ACAv2/3	grey/CH/CTX/CTXpl/Isocortex/ACA/ACAv/ACAv2/3	8	Anterior cingulate area ventral part layer 2/3 [right]				253	709	394	377	257	418	377	2868	529	3120	4816	433
593	ACAv2/3	grey/CH/CTX/CTXpl/Isocortex/ACA/ACAv/ACAv2/3	8	Anterior cingulate area ventral part layer 2/3 [left]				516	749	514	652	1037	2000	3834	5746	3953	3067	1570	5120
1544	ACAv5	grey/CH/CTX/CTXpl/Isocortex/ACA/ACAv/ACAv5	8	Anterior cingulate area ventral part layer 5 [right]				620	1239	838	795	1675	2969	6929	11744	6681	7780	7164	7474
1545	ACAv5	grey/CH/CTX/CTXpl/Isocortex/ACA/ACAv/ACAv5	8	Anterior cingulate area ventral part layer 5 [left]				489	1506	944	722	1686	2159	5000	8059	5536	7847	7541	7630
1620	ACAv6a	grey/CH/CTX/CTXpl/Isocortex/ACA/ACAv/ACAv6a	8	Anterior cingulate area ventral part 6a [right]				162	249	373	196	634	757	2131	4130	2355	2754	3112	2659
1621	ACAv6a	grey/CH/CTX/CTXpl/Isocortex/ACA/ACAv/ACAv6a	8	Anterior cingulate area ventral part 6a [left]				133	611	208	202	286	877	1809	2337	1174	2145	2234	2348
1638	ACAv6b	grey/CH/CTX/CTXpl/Isocortex/ACA/ACAv/ACAv6b	8	Anterior cingulate area ventral part 6b [right]				22	56	83	30	96	131	384	738	393	439	509	408
1639	ACAv6b	grey/CH/CTX/CTXpl/Isocortex/ACA/ACAv/ACAv6b	8	Anterior cingulate area ventral part 6b [left]				9	95	11	33	15	69	41	164	22	353	381	202
1944	PL	grey/CH/CTX/CTXpl/Isocortex/PL	6	Prelimbic area [right]				723	2503	1307	1460	4293	4527	9013	11085	8733	8897	11599	10081
1945	PL	grey/CH/CTX/CTXpl/Isocortex/PL	6	Prelimbic area [left]				805	1934	940	1864	4527	6709	13326	14502	12674	11183	10361	14024
342	PL1	grey/CH/CTX/CTXpl/Isocortex/PL/PL1	7	Prelimbic area layer 1 [right]				64	652	195	407	1185	655	366	417	2079	1597	1098	1678
343	PL1	grey/CH/CTX/CTXpl/Isocortex/PL/PL1	7	Prelimbic area layer 1 [left]				185	558	346	479	1310	1503	2813	2670	3130	2403	393	3364
608	PL2/3	grey/CH/CTX/CTXpl/Isocortex/PL/PL2/3	7	Prelimbic area layer 2/3 [right]				97	559	61	287	695	294	405	456	932	562	2005	334
609	PL2/3	grey/CH/CTX/CTXpl/Isocortex/PL/PL2/3	7	Prelimbic area layer 2/3 [left]				190	298	209	407	1112	1171	2325	2675	2482	2029	1461	2516
726	PL5	grey/CH/CTX/CTXpl/Isocortex/PL/PL5	7	Prelimbic area layer 5 [right]				377	1134	460	486	1116	2140	5175	6113	2708	3425	5715	4643
727	PL5	grey/CH/CTX/CTXpl/Isocortex/PL/PL5	7	Prelimbic area layer 5 [left]				285	670	317	832	1705	2864	5893	6739	5675	5140	5307	6218
168	PL6a	grey/CH/CTX/CTXpl/Isocortex/PL/PL6a	7	Prelimbic area layer 6a [right]				171	149	574	267	1236	1380	2926	3948	2864	3146	2636	3285
169	PL6a	grey/CH/CTX/CTXpl/Isocortex/PL/PL6a	7	Prelimbic area layer 6a [left]				144	398	65	144	392	1150	2266	2399	1370	1589	3031	1888
264	PL6b	grey/CH/CTX/CTXpl/Isocortex/PL/PL6b	7	Prelimbic area layer 6b [right]				14	9	17	13	61	58	141	151	150	167	145	141
265	PL6b	grey/CH/CTX/CTXpl/Isocortex/PL/PL6b	7	Prelimbic area layer 6b [left]				1	10	3	2	8	21	29	19	17	22	169	38
88	ILA	grey/CH/CTX/CTXpl/Isocortex/ILA	6	Infralimbic area [right]				241	591	581	365	1298	1060	2239	3441	2158	2510	3336	2695
89	ILA	grey/CH/CTX/CTXpl/Isocortex/ILA	6	Infralimbic area [left]				251	466	245	443	1894	1882	3525	2813	3016	3434	2901	3918
1414	ILA1	grey/CH/CTX/CTXpl/Isocortex/ILA/ILA1	7	Infralimbic area layer 1 [right]				30	99	108	86	282	57	89	164	509	505	152	45
1415	ILA1	grey/CH/CTX/CTXpl/Isocortex/ILA/ILA1	7	Infralimbic area layer 1 [left]				24	71	93	83	378	155	221	121	609	669	44	215
1112	ILA2/3	grey/CH/CTX/CTXpl/Isocortex/ILA/ILA2/3	7	Infralimbic area layer 2/3 [right]				8	109	73	64	122	45	94	403	249	458	418	208
1113	ILA2/3	grey/CH/CTX/CTXpl/Isocortex/ILA/ILA2/3	7	Infralimbic area layer 2/3 [left]				53	44	68	48	391	315	436	289	649	720	296	509
1654	ILA5	grey/CH/CTX/CTXpl/Isocortex/ILA/ILA5	7	Infralimbic area layer 5 [right]				125	260	241	80	378	524	981	1574	482	537	1520	1254
1655	ILA5	grey/CH/CTX/CTXpl/Isocortex/ILA/ILA5	7	Infralimbic area layer 5 [left]				116	195	58	208	794	792	1773	1340	1392	1547	1483	1999
2108	ILA6a	grey/CH/CTX/CTXpl/Isocortex/ILA/ILA6a	7	Infralimbic area layer 6a [right]				72	112	152	125	491	412	1021	1217	851	930	1171	1134
2109	ILA6a	grey/CH/CTX/CTXpl/Isocortex/ILA/ILA6a	7	Infralimbic area layer 6a [left]				55	150	25	98	314	584	1028	1051	340	490	1021	1174
2162	ILA6b	grey/CH/CTX/CTXpl/Isocortex/ILA/ILA6b	7	Infralimbic area layer 6b [right]				6	11	7	10	25	22	54	83	67	80	75	54
2163	ILA6b	grey/CH/CTX/CTXpl/Isocortex/ILA/ILA6b	7	Infralimbic area layer 6b [left]				3	6	1	6	17	36	67	12	26	8	57	21
1428	ORB	grey/CH/CTX/CTXpl/Isocortex/ORB	6	Orbital area [right]				1479	6436	2883	5058	12420	15231	29764	59651	31736	32449	27110	32161
1429	ORB	grey/CH/CTX/CTXpl/Isocortex/ORB	6	Orbital area [left]				1880	5293	2135	5150	13379	17641	31311	49415	37348	31321	29743	38082
1446	ORBl	grey/CH/CTX/CTXpl/Isocortex/ORB/ORBl	7	Orbital area lateral part [right]				626	2067	1343	2577	6882	8568	15146	37500	18217	18406	10926	15024
1447	ORBl	grey/CH/CTX/CTXpl/Isocortex/ORB/ORBl	7	Orbital area lateral part [left]				868	2222	1037	2294	6096	7780	14696	28632	16302	15094	15248	15157
896	ORBl1	grey/CH/CTX/CTXpl/Isocortex/ORB/ORBl/ORBl1	8	Orbital area lateral part layer 1 [right]				27	417	151	362	335	487	1333	3488	1333	906	150	3185
897	ORBl1	grey/CH/CTX/CTXpl/Isocortex/ORB/ORBl/ORBl1	8	Orbital area lateral part layer 1 [left]				155	409	236	266	200	878	2610	2169	3051	2311	1194	775
824	ORBl2/3	grey/CH/CTX/CTXpl/Isocortex/ORB/ORBl/ORBl2/3	8	Orbital area lateral part layer 2/3 [right]				189	485	352	814	1673	1980	3324	9171	2876	3172	1197	3907
825	ORBl2/3	grey/CH/CTX/CTXpl/Isocortex/ORB/ORBl/ORBl2/3	8	Orbital area lateral part layer 2/3 [left]				185	468	307	648	1586	1674	3240	5516	4005	3558	4493	2804
1260	ORBl5	grey/CH/CTX/CTXpl/Isocortex/ORB/ORBl/ORBl5	8	Orbital area lateral part layer 5 [right]				285	940	580	1130	3631	4548	7400	17959	9975	10055	6326	6330
1261	ORBl5	grey/CH/CTX/CTXpl/Isocortex/ORB/ORBl/ORBl5	8	Orbital area lateral part layer 5 [left]				426	982	363	909	3027	3673	6729	15836	7198	7044	7557	8092
880	ORBl6a	grey/CH/CTX/CTXpl/Isocortex/ORB/ORBl/ORBl6a	8	Orbital area lateral part layer 6a [right]				117	197	251	265	1182	1480	2837	6455	3683	4001	2883	1445
881	ORBl6a	grey/CH/CTX/CTXpl/Isocortex/ORB/ORBl/ORBl6a	8	Orbital area lateral part layer 6a [left]				85	353	120	426	1230	1439	1871	4920	1859	2056	1841	3083
976	ORBl6b	grey/CH/CTX/CTXpl/Isocortex/ORB/ORBl/ORBl6b	8	Orbital area lateral part layer 6b [right]				8	28	9	6	61	73	252	427	350	272	370	157
977	ORBl6b	grey/CH/CTX/CTXpl/Isocortex/ORB/ORBl/ORBl6b	8	Orbital area lateral part layer 6b [left]				17	10	11	45	53	116	246	191	189	125	163	403
1462	ORBm	grey/CH/CTX/CTXpl/Isocortex/ORB/ORBm	7	Orbital area medial part [right]				219	2024	645	1309	1987	1982	3829	5845	4348	5032	6246	5273
1463	ORBm	grey/CH/CTX/CTXpl/Isocortex/ORB/ORBm	7	Orbital area medial part [left]				300	1268	488	1053	2995	3612	5987	7284	8516	6985	4695	9922
968	ORBm1	grey/CH/CTX/CTXpl/Isocortex/ORB/ORBm/ORBm1	8	Orbital area medial part layer 1 [right]				23	547	90	576	280	490	153	427	1635	1285	445	527
969	ORBm1	grey/CH/CTX/CTXpl/Isocortex/ORB/ORBm/ORBm1	8	Orbital area medial part layer 1 [left]				91	301	216	445	491	841	1725	1826	2382	1548	142	2690
1164	ORBm2/3	grey/CH/CTX/CTXpl/Isocortex/ORB/ORBm/ORBm2/3	8	Orbital area medial part layer 2/3 [right]				39	402	55	311	253	198	555	1364	914	1302	1550	768
1165	ORBm2/3	grey/CH/CTX/CTXpl/Isocortex/ORB/ORBm/ORBm2/3	8	Orbital area medial part layer 2/3 [left]				61	207	99	294	858	859	1406	1774	2179	1687	740	2397
1240	ORBm5	grey/CH/CTX/CTXpl/Isocortex/ORB/ORBm/ORBm5	8	Orbital area medial part layer 5 [right]				119	952	152	334	889	854	2260	2999	1036	1478	2888	2874
1241	ORBm5	grey/CH/CTX/CTXpl/Isocortex/ORB/ORBm/ORBm5	8	Orbital area medial part layer 5 [left]				123	520	161	253	1319	1441	2202	2841	3299	2860	2897	3572
1820	ORBm6a	grey/CH/CTX/CTXpl/Isocortex/ORB/ORBm/ORBm6a	8	Orbital area medial part layer 6a [right]				36	114	347	87	552	429	846	1039	742	940	1334	1074
1821	ORBm6a	grey/CH/CTX/CTXpl/Isocortex/ORB/ORBm/ORBm6a	8	Orbital area medial part layer 6a [left]				25	238	11	61	322	469	649	841	655	874	905	1252
1055393954	ORBm6b	grey/CH/CTX/CTXpl/Isocortex/ORB/ORBm/ORBm6b	8	Orbital area medial part layer 6b [right]				2	9	1	1	13	11	15	16	21	27	29	30
1055393955	ORBm6b	grey/CH/CTX/CTXpl/Isocortex/ORB/ORBm/ORBm6b	8	Orbital area medial part layer 6b [left]				0	2	1	0	5	2	5	2	1	16	11	11
1492	ORBvl	grey/CH/CTX/CTXpl/Isocortex/ORB/ORBvl	7	Orbital area ventrolateral part [right]				634	2345	895	1172	3551	4681	10789	16306	9171	9011	9938	11864
1493	ORBvl	grey/CH/CTX/CTXpl/Isocortex/ORB/ORBvl	7	Orbital area ventrolateral part [left]				712	1803	610	1803	4288	6249	10628	13499	12530	9242	9800	13003
1938	ORBvl1	grey/CH/CTX/CTXpl/Isocortex/ORB/ORBvl/ORBvl1	8	Orbital area ventrolateral part layer 1 [right]				180	394	211	234	318	399	759	2668	1281	891	186	2304
1939	ORBvl1	grey/CH/CTX/CTXpl/Isocortex/ORB/ORBvl/ORBvl1	8	Orbital area ventrolateral part layer 1 [left]				283	279	125	262	166	505	2767	1263	1910	708	884	1050
576	ORBvl2/3	grey/CH/CTX/CTXpl/Isocortex/ORB/ORBvl/ORBvl2/3	8	Orbital area ventrolateral part layer 2/3 [right]				281	959	131	341	1254	1603	3822	5194	2834	2624	2151	4163
577	ORBvl2/3	grey/CH/CTX/CTXpl/Isocortex/ORB/ORBvl/ORBvl2/3	8	Orbital area ventrolateral part layer 2/3 [left]				221	582	283	870	1550	2529	3364	4028	4635	3235	3328	4700
2250	ORBvl5	grey/CH/CTX/CTXpl/Isocortex/ORB/ORBvl/ORBvl5	8	Orbital area ventrolateral part layer 5 [right]				125	883	275	444	1407	1946	4723	6285	3677	3820	5426	4234
2251	ORBvl5	grey/CH/CTX/CTXpl/Isocortex/ORB/ORBvl/ORBvl5	8	Orbital area ventrolateral part layer 5 [left]				166	635	188	528	1930	2432	3768	6328	4866	4043	4380	5290
1216	ORBvl6a	grey/CH/CTX/CTXpl/Isocortex/ORB/ORBvl/ORBvl6a	8	Orbital area ventrolateral part layer 6a [right]				44	101	267	148	554	711	1441	2092	1338	1633	2094	1130
1217	ORBvl6a	grey/CH/CTX/CTXpl/Isocortex/ORB/ORBvl/ORBvl6a	8	Orbital area ventrolateral part layer 6a [left]				40	303	11	138	625	758	715	1839	1103	1236	1178	1881
1360	ORBvl6b	grey/CH/CTX/CTXpl/Isocortex/ORB/ORBvl/ORBvl6b	8	Orbital area ventrolateral part layer 6b [right]				4	8	11	5	18	22	44	67	41	43	81	33
1361	ORBvl6b	grey/CH/CTX/CTXpl/Isocortex/ORB/ORBvl/ORBvl6b	8	Orbital area ventrolateral part layer 6b [left]				2	4	3	5	17	25	14	41	16	20	30	82
190	AI	grey/CH/CTX/CTXpl/Isocortex/AI	6	Agranular insular area [right]				3244	11278	2829	7686	21997	25347	24526	62614	28457	36361	12061	28063
191	AI	grey/CH/CTX/CTXpl/Isocortex/AI	6	Agranular insular area [left]				3671	3755	4939	6461	14807	18564	30422	42918	33041	32003	29566	15225
208	AId	grey/CH/CTX/CTXpl/Isocortex/AI/AId	7	Agranular insular area dorsal part [right]				1151	5462	1454	3832	10808	11702	9205	32476	14485	19761	5540	13579
209	AId	grey/CH/CTX/CTXpl/Isocortex/AI/AId	7	Agranular insular area dorsal part [left]				1507	2037	2203	3650	7776	9417	15088	27856	16715	13585	14563	8692
1992	AId1	grey/CH/CTX/CTXpl/Isocortex/AI/AId/AId1	8	Agranular insular area dorsal part layer 1 [right]				25	700	89	614	968	1712	127	870	719	1614	29	1593
1993	AId1	grey/CH/CTX/CTXpl/Isocortex/AI/AId/AId1	8	Agranular insular area dorsal part layer 1 [left]				257	144	259	0	46	126	1800	2437	2591	63	1614	947
656	AId2/3	grey/CH/CTX/CTXpl/Isocortex/AI/AId/AId2/3	8	Agranular insular area dorsal part layer 2/3 [right]				405	1563	130	845	2933	3254	466	7408	2533	4254	6	3762
657	AId2/3	grey/CH/CTX/CTXpl/Isocortex/AI/AId/AId2/3	8	Agranular insular area dorsal part layer 2/3 [left]				299	354	733	586	1504	2333	3097	6900	4318	2084	3587	528
2202	AId5	grey/CH/CTX/CTXpl/Isocortex/AI/AId/AId5	8	Agranular insular area dorsal part layer 5 [right]				401	2426	676	1365	4412	3736	5226	15484	7086	7947	2585	6273
2203	AId5	grey/CH/CTX/CTXpl/Isocortex/AI/AId/AId5	8	Agranular insular area dorsal part layer 5 [left]				460	876	763	2149	3423	3592	6987	12177	6300	7083	6810	4122
1566	AId6a	grey/CH/CTX/CTXpl/Isocortex/AI/AId/AId6a	8	Agranular insular area dorsal part layer 6a [right]				293	730	513	960	2410	2922	3049	8264	3883	5752	2707	1841
1567	AId6a	grey/CH/CTX/CTXpl/Isocortex/AI/AId/AId6a	8	Agranular insular area dorsal part layer 6a [left]				477	632	423	857	2691	3202	3061	6119	3241	4270	2417	2854
1662	AId6b	grey/CH/CTX/CTXpl/Isocortex/AI/AId/AId6b	8	Agranular insular area dorsal part layer 6b [right]				27	43	46	48	85	78	337	450	264	194	213	110
1663	AId6b	grey/CH/CTX/CTXpl/Isocortex/AI/AId/AId6b	8	Agranular insular area dorsal part layer 6b [left]				14	31	25	58	112	164	143	223	265	85	135	241
222	AIp	grey/CH/CTX/CTXpl/Isocortex/AI/AIp	7	Agranular insular area posterior part [right]				1254	3126	719	2673	6054	7790	9564	14673	7093	7856	3751	7047
223	AIp	grey/CH/CTX/CTXpl/Isocortex/AI/AIp	7	Agranular insular area posterior part [left]				928	1097	1725	1421	3157	3586	6451	6304	6939	10567	6830	2666
240	AIp1	grey/CH/CTX/CTXpl/Isocortex/AI/AIp/AIp1	8	Agranular insular area posterior part layer 1 [right]				59	1098	0	312	1006	1209	1169	2681	47	5	0	1461
241	AIp1	grey/CH/CTX/CTXpl/Isocortex/AI/AIp/AIp1	8	Agranular insular area posterior part layer 1 [left]				82	0	467	26	1	0	14	12	915	1853	1289	0
326	AIp2/3	grey/CH/CTX/CTXpl/Isocortex/AI/AIp/AIp2/3	8	Agranular insular area posterior part layer 2/3 [right]				549	860	38	1214	2168	2395	2960	5176	2300	1415	84	2176
327	AIp2/3	grey/CH/CTX/CTXpl/Isocortex/AI/AIp/AIp2/3	8	Agranular insular area posterior part layer 2/3 [left]				450	169	567	647	454	296	2358	1406	2842	3304	2086	13
688	AIp5	grey/CH/CTX/CTXpl/Isocortex/AI/AIp/AIp5	8	Agranular insular area posterior part layer 5 [right]				370	751	464	620	2135	2790	3421	4864	2837	3509	1749	2304
689	AIp5	grey/CH/CTX/CTXpl/Isocortex/AI/AIp/AIp5	8	Agranular insular area posterior part layer 5 [left]				200	585	417	494	1616	2170	2511	3318	1968	3363	2079	1351
628	AIp6a	grey/CH/CTX/CTXpl/Isocortex/AI/AIp/AIp6a	8	Agranular insular area posterior part layer 6a [right]				267	399	196	513	726	1355	1962	1892	1846	2796	1826	1046
629	AIp6a	grey/CH/CTX/CTXpl/Isocortex/AI/AIp/AIp6a	8	Agranular insular area posterior part layer 6a [left]				178	332	267	244	1056	1090	1512	1507	1162	1985	1310	1247
710	AIp6b	grey/CH/CTX/CTXpl/Isocortex/AI/AIp/AIp6b	8	Agranular insular area posterior part layer 6b [right]				9	18	21	14	19	41	52	60	63	131	92	60
711	AIp6b	grey/CH/CTX/CTXpl/Isocortex/AI/AIp/AIp6b	8	Agranular insular area posterior part layer 6b [left]				18	11	7	10	30	30	56	61	52	62	66	55
238	AIv	grey/CH/CTX/CTXpl/Isocortex/AI/AIv	7	Agranular insular area ventral part [right]				839	2690	656	1181	5135	5855	5757	15465	6879	8744	2770	7437
239	AIv	grey/CH/CTX/CTXpl/Isocortex/AI/AIv	7	Agranular insular area ventral part [left]				1236	621	1011	1390	3874	5561	8883	8758	9387	7851	8173	3867
1408	AIv1	grey/CH/CTX/CTXpl/Isocortex/AI/AIv/AIv1	8	Agranular insular area ventral part layer 1 [right]				17	374	9	144	482	653	47	1131	52	518	3	1110
1409	AIv1	grey/CH/CTX/CTXpl/Isocortex/AI/AIv/AIv1	8	Agranular insular area ventral part layer 1 [left]				71	21	103	18	52	173	1157	1095	1604	200	1133	17
1388	AIv2/3	grey/CH/CTX/CTXpl/Isocortex/AI/AIv/AIv2/3	8	Agranular insular area ventral part layer 2/3 [right]				248	1148	120	404	1729	1882	957	5259	1400	2883	70	2906
1389	AIv2/3	grey/CH/CTX/CTXpl/Isocortex/AI/AIv/AIv2/3	8	Agranular insular area ventral part layer 2/3 [left]				445	122	339	481	905	1790	3329	2934	3115	2367	3346	145
1600	AIv5	grey/CH/CTX/CTXpl/Isocortex/AI/AIv/AIv5	8	Agranular insular area ventral part layer 5 [right]				408	920	378	487	2231	2450	3613	7341	4397	4342	1751	3038
1601	AIv5	grey/CH/CTX/CTXpl/Isocortex/AI/AIv/AIv5	8	Agranular insular area ventral part layer 5 [left]				585	355	430	700	2346	2741	3794	3911	3925	4175	3208	2592
1350	AIv6a	grey/CH/CTX/CTXpl/Isocortex/AI/AIv/AIv6a	8	Agranular insular area ventral part layer 6a [right]				162	246	147	145	690	864	1116	1702	1003	991	932	372
1351	AIv6a	grey/CH/CTX/CTXpl/Isocortex/AI/AIv/AIv6a	8	Agranular insular area ventral part layer 6a [left]				134	122	137	186	568	849	595	808	727	1102	476	1092
1398	AIv6b	grey/CH/CTX/CTXpl/Isocortex/AI/AIv/AIv6b	8	Agranular insular area ventral part layer 6b [right]				4	2	2	1	3	6	24	32	27	10	14	11
1399	AIv6b	grey/CH/CTX/CTXpl/Isocortex/AI/AIv/AIv6b	8	Agranular insular area ventral part layer 6b [left]				1	1	2	5	3	8	8	10	16	7	10	21
508	RSP	grey/CH/CTX/CTXpl/Isocortex/RSP	6	Retrosplenial area [right]				7578	10317	5805	11260	23851	32202	75261	120755	78642	81282	69743	61175
509	RSP	grey/CH/CTX/CTXpl/Isocortex/RSP	6	Retrosplenial area [left]				5729	10116	4152	10138	25239	31839	53963	116066	55929	39644	51317	81801
1788	RSPagl	grey/CH/CTX/CTXpl/Isocortex/RSP/RSPagl	7	Retrosplenial area lateral agranular part [right]				2819	2570	1201	3393	7161	8419	19004	31018	17673	19180	18753	14334
1789	RSPagl	grey/CH/CTX/CTXpl/Isocortex/RSP/RSPagl	7	Retrosplenial area lateral agranular part [left]				1828	3660	843	3011	7379	11118	12963	26402	13058	6471	13268	19912
1342	RSPagl1	grey/CH/CTX/CTXpl/Isocortex/RSP/RSPagl/RSPagl1	8	Retrosplenial area lateral agranular part layer 1 [right]				760	268	205	810	782	266	3446	2582	2079	2498	2797	1263
1343	RSPagl1	grey/CH/CTX/CTXpl/Isocortex/RSP/RSPagl/RSPagl1	8	Retrosplenial area lateral agranular part layer 1 [left]				42	611	157	228	581	1496	612	3926	464	1308	790	2715
1930	RSPagl2/3	grey/CH/CTX/CTXpl/Isocortex/RSP/RSPagl/RSPagl2/3	8	Retrosplenial area lateral agranular part layer 2/3 [right]				1126	1065	434	1502	3143	3084	6788	9999	6398	4443	6726	4190
1931	RSPagl2/3	grey/CH/CTX/CTXpl/Isocortex/RSP/RSPagl/RSPagl2/3	8	Retrosplenial area lateral agranular part layer 2/3 [left]				679	1852	346	1658	3223	5576	4315	8153	4422	1423	4884	6778
1548	RSPagl5	grey/CH/CTX/CTXpl/Isocortex/RSP/RSPagl/RSPagl5	8	Retrosplenial area lateral agranular part layer 5 [right]				679	889	414	787	2104	3475	5405	12121	5922	8264	5840	4763
1549	RSPagl5	grey/CH/CTX/CTXpl/Isocortex/RSP/RSPagl/RSPagl5	8	Retrosplenial area lateral agranular part layer 5 [left]				704	968	266	838	2364	2773	4846	9238	4600	1892	4444	6814
1812	RSPagl6a	grey/CH/CTX/CTXpl/Isocortex/RSP/RSPagl/RSPagl6a	8	Retrosplenial area lateral agranular part layer 6a [right]				248	335	143	290	1060	1520	3140	5912	3046	3623	3117	3861
1813	RSPagl6a	grey/CH/CTX/CTXpl/Isocortex/RSP/RSPagl/RSPagl6a	8	Retrosplenial area lateral agranular part layer 6a [left]				391	222	68	283	1150	1187	2981	4821	3307	1791	2939	3330
558	RSPagl6b	grey/CH/CTX/CTXpl/Isocortex/RSP/RSPagl/RSPagl6b	8	Retrosplenial area lateral agranular part layer 6b [right]				6	13	5	4	72	74	225	404	228	352	273	257
559	RSPagl6b	grey/CH/CTX/CTXpl/Isocortex/RSP/RSPagl/RSPagl6b	8	Retrosplenial area lateral agranular part layer 6b [left]				12	7	6	4	61	86	209	264	265	57	211	275
1758	RSPd	grey/CH/CTX/CTXpl/Isocortex/RSP/RSPd	7	Retrosplenial area dorsal part [right]				3475	5682	1949	5309	10215	17456	28952	46128	30827	29923	26510	25577
1759	RSPd	grey/CH/CTX/CTXpl/Isocortex/RSP/RSPd	7	Retrosplenial area dorsal part [left]				2970	4380	1530	5137	10957	14760	17697	43659	21520	12241	20778	29866
884	RSPd1	grey/CH/CTX/CTXpl/Isocortex/RSP/RSPd/RSPd1	8	Retrosplenial area dorsal part layer 1 [right]				702	964	295	795	1114	1966	4543	2341	4079	3573	2422	924
885	RSPd1	grey/CH/CTX/CTXpl/Isocortex/RSP/RSPd/RSPd1	8	Retrosplenial area dorsal part layer 1 [left]				42	845	144	219	436	988	794	6951	1072	1843	2292	3326
868	RSPd2/3	grey/CH/CTX/CTXpl/Isocortex/RSP/RSPd/RSPd2/3	8	Retrosplenial area dorsal part layer 2/3 [right]				1562	2735	576	2861	4607	7803	10749	11448	10031	6406	8171	7769
869	RSPd2/3	grey/CH/CTX/CTXpl/Isocortex/RSP/RSPd/RSPd2/3	8	Retrosplenial area dorsal part layer 2/3 [left]				1210	1588	366	2664	4786	7269	6315	12653	6171	3900	7149	10478
1220	RSPd5	grey/CH/CTX/CTXpl/Isocortex/RSP/RSPd/RSPd5	8	Retrosplenial area dorsal part layer 5 [right]				849	1393	903	1232	2783	5354	7963	21224	10045	13082	10014	9200
1221	RSPd5	grey/CH/CTX/CTXpl/Isocortex/RSP/RSPd/RSPd5	8	Retrosplenial area dorsal part layer 5 [left]				1115	1462	811	1797	3819	4665	5698	14418	8057	4177	6201	9663
548	RSPd6a	grey/CH/CTX/CTXpl/Isocortex/RSP/RSPd/RSPd6a	8	Retrosplenial area dorsal part layer 6a [right]				352	571	174	413	1672	2266	5516	10669	6464	6564	5661	7346
549	RSPd6a	grey/CH/CTX/CTXpl/Isocortex/RSP/RSPd/RSPd6a	8	Retrosplenial area dorsal part layer 6a [left]				590	466	201	445	1864	1782	4710	9275	5943	2222	4960	6153
660	RSPd6b	grey/CH/CTX/CTXpl/Isocortex/RSP/RSPd/RSPd6b	8	Retrosplenial area dorsal part layer 6b [right]				10	19	1	8	39	67	181	446	208	298	242	338
661	RSPd6b	grey/CH/CTX/CTXpl/Isocortex/RSP/RSPd/RSPd6b	8	Retrosplenial area dorsal part layer 6b [left]				13	19	8	12	52	56	180	362	277	99	176	246
1772	RSPv	grey/CH/CTX/CTXpl/Isocortex/RSP/RSPv	7	Retrosplenial area ventral part [right]				1284	2065	2655	2558	6475	6327	27305	43609	30142	32179	24480	21264
1773	RSPv	grey/CH/CTX/CTXpl/Isocortex/RSP/RSPv	7	Retrosplenial area ventral part [left]				931	2076	1779	1990	6903	5961	23303	46005	21351	20932	17271	32023
1084	RSPv1	grey/CH/CTX/CTXpl/Isocortex/RSP/RSPv/RSPv1	8	Retrosplenial area ventral part layer 1 [right]				129	338	624	776	890	693	3017	6324	3082	8743	3067	677
1085	RSPv1	grey/CH/CTX/CTXpl/Isocortex/RSP/RSPv/RSPv1	8	Retrosplenial area ventral part layer 1 [left]				147	644	360	341	1171	608	3969	9934	2096	5559	1512	8946
860	RSPv2/3	grey/CH/CTX/CTXpl/Isocortex/RSP/RSPv/RSPv2/3	8	Retrosplenial area ventral part layer 2/3 [right]				461	482	770	836	2030	2314	8507	8129	8892	8009	7993	1752
861	RSPv2/3	grey/CH/CTX/CTXpl/Isocortex/RSP/RSPv/RSPv2/3	8	Retrosplenial area ventral part layer 2/3 [left]				327	432	363	498	2053	2412	8243	11027	5147	2009	4879	8144
1374	RSPv5	grey/CH/CTX/CTXpl/Isocortex/RSP/RSPv/RSPv5	8	Retrosplenial area ventral part layer 5 [right]				534	992	1085	758	2811	2427	12269	21953	13093	10885	9573	14036
1375	RSPv5	grey/CH/CTX/CTXpl/Isocortex/RSP/RSPv/RSPv5	8	Retrosplenial area ventral part layer 5 [left]				339	807	766	927	3016	2256	7984	18265	10713	10429	7964	10543
1180	RSPv6a	grey/CH/CTX/CTXpl/Isocortex/RSP/RSPv/RSPv6a	8	Retrosplenial area ventral part layer 6a [right]				148	245	169	180	699	838	3268	6514	4653	4189	3536	4441
1181	RSPv6a	grey/CH/CTX/CTXpl/Isocortex/RSP/RSPv/RSPv6a	8	Retrosplenial area ventral part layer 6a [left]				110	181	286	207	618	631	2916	6403	3089	2780	2641	4108
1244	RSPv6b	grey/CH/CTX/CTXpl/Isocortex/RSP/RSPv/RSPv6b	8	Retrosplenial area ventral part layer 6b [right]				12	8	7	8	45	55	244	689	422	353	311	358
1245	RSPv6b	grey/CH/CTX/CTXpl/Isocortex/RSP/RSPv/RSPv6b	8	Retrosplenial area ventral part layer 6b [left]				8	12	4	17	45	54	191	376	306	155	275	282
44	PTLp	grey/CH/CTX/CTXpl/Isocortex/PTLp	6	Posterior parietal association areas [right]				2843	4519	3012	3059	8449	13548	21368	35962	23285	16596	14744	28601
45	PTLp	grey/CH/CTX/CTXpl/Isocortex/PTLp	6	Posterior parietal association areas [left]				4123	2476	1131	4453	10491	12492	26127	39679	25597	27808	23827	23367
625565092	VISa	grey/CH/CTX/CTXpl/Isocortex/PTLp/VISa	7	Anterior area [right]				2066	2821	1166	1567	4436	5770	12195	21265	13174	9935	9342	16624
625565093	VISa	grey/CH/CTX/CTXpl/Isocortex/PTLp/VISa	7	Anterior area [left]				2522	1494	618	1808	5745	7321	14006	23288	13226	13330	11965	13448
625565100	VISa1	grey/CH/CTX/CTXpl/Isocortex/PTLp/VISa/VISa1	8	Anterior area layer 1 [right]				497	500	81	167	170	254	594	2011	193	1	71	810
625565101	VISa1	grey/CH/CTX/CTXpl/Isocortex/PTLp/VISa/VISa1	8	Anterior area layer 1 [left]				6	20	44	60	122	237	397	3952	475	2266	492	428
625565108	VISa2/3	grey/CH/CTX/CTXpl/Isocortex/PTLp/VISa/VISa2/3	8	Anterior area layer 2/3 [right]				773	1605	428	723	1783	2302	4641	6756	4334	2414	3033	6134
625565109	VISa2/3	grey/CH/CTX/CTXpl/Isocortex/PTLp/VISa/VISa2/3	8	Anterior area layer 2/3 [left]				1054	767	330	930	2151	2509	5247	8382	4509	5118	4548	4392
625565116	VISa4	grey/CH/CTX/CTXpl/Isocortex/PTLp/VISa/VISa4	8	Anterior area layer 4 [right]				224	254	174	242	753	1037	2095	2864	2371	1634	1720	2659
625565117	VISa4	grey/CH/CTX/CTXpl/Isocortex/PTLp/VISa/VISa4	8	Anterior area layer 4 [left]				399	276	94	324	906	1381	2558	2616	2148	1330	1940	2469
625565124	VISa5	grey/CH/CTX/CTXpl/Isocortex/PTLp/VISa/VISa5	8	Anterior area layer 5 [right]				313	329	290	314	978	1083	2572	5508	3606	3989	2450	3906
625565125	VISa5	grey/CH/CTX/CTXpl/Isocortex/PTLp/VISa/VISa5	8	Anterior area layer 5 [left]				692	299	99	364	1381	1612	3167	5634	3419	3049	2833	3545
625565132	VISa6a	grey/CH/CTX/CTXpl/Isocortex/PTLp/VISa/VISa6a	8	Anterior area layer 6a [right]				227	123	167	108	667	988	1977	3503	2211	1509	1691	2726
625565133	VISa6a	grey/CH/CTX/CTXpl/Isocortex/PTLp/VISa/VISa6a	8	Anterior area layer 6a [left]				311	118	45	117	1043	1401	2280	2625	2317	1555	1921	2199
625565140	VISa6b	grey/CH/CTX/CTXpl/Isocortex/PTLp/VISa/VISa6b	8	Anterior area layer 6b [right]				32	10	26	13	85	106	316	623	459	388	377	389
625565141	VISa6b	grey/CH/CTX/CTXpl/Isocortex/PTLp/VISa/VISa6b	8	Anterior area layer 6b [left]				60	14	6	13	142	181	357	79	358	12	231	415
834	VISrl	grey/CH/CTX/CTXpl/Isocortex/PTLp/VISrl	7	Rostrolateral visual area [right]				777	1698	1846	1492	4013	7778	9173	14697	10111	6661	5402	11977
835	VISrl	grey/CH/CTX/CTXpl/Isocortex/PTLp/VISrl	7	Rostrolateral visual area [left]				1601	982	513	2645	4746	5171	12121	16391	12371	14478	11862	9919
625565208	VISrl1	grey/CH/CTX/CTXpl/Isocortex/PTLp/VISrl/VISrl1	8	Rostrolateral area layer 1 [right]				184	203	242	135	208	277	391	858	107	2	37	136
625565209	VISrl1	grey/CH/CTX/CTXpl/Isocortex/PTLp/VISrl/VISrl1	8	Rostrolateral area layer 1 [left]				16	26	6	163	55	24	208	2616	1060	1984	1167	443
625565216	VISrl2/3	grey/CH/CTX/CTXpl/Isocortex/PTLp/VISrl/VISrl2/3	8	Rostrolateral area layer 2/3 [right]				306	786	488	702	1182	2394	2804	4353	2800	1464	1366	3405
625565217	VISrl2/3	grey/CH/CTX/CTXpl/Isocortex/PTLp/VISrl/VISrl2/3	8	Rostrolateral area layer 2/3 [left]				669	322	184	1180	1616	1248	3738	5404	4074	4870	3936	2702
625565224	VISrl4	grey/CH/CTX/CTXpl/Isocortex/PTLp/VISrl/VISrl4	8	Rostrolateral area layer 4 [right]				122	270	334	243	950	1828	2456	2714	2222	1413	1084	2789
625565225	VISrl4	grey/CH/CTX/CTXpl/Isocortex/PTLp/VISrl/VISrl4	8	Rostrolateral area layer 4 [left]				314	231	114	569	1083	1172	2820	2448	2336	2665	2280	2482
625565232	VISrl5	grey/CH/CTX/CTXpl/Isocortex/PTLp/VISrl/VISrl5	8	Rostrolateral area layer 5 [right]				102	268	471	260	823	1768	1923	4029	2916	2382	1801	3380
625565233	VISrl5	grey/CH/CTX/CTXpl/Isocortex/PTLp/VISrl/VISrl5	8	Rostrolateral area layer 5 [left]				376	290	129	478	1125	1531	3114	3813	2711	2865	2495	2527
625565240	VISrl6a	grey/CH/CTX/CTXpl/Isocortex/PTLp/VISrl/VISrl6a	8	Rostrolateral area layer 6a [right]				60	151	270	137	748	1406	1329	2323	1709	1143	863	1868
625565241	VISrl6a	grey/CH/CTX/CTXpl/Isocortex/PTLp/VISrl/VISrl6a	8	Rostrolateral area layer 6a [left]				191	95	67	228	784	1055	1921	1995	1894	1978	1750	1470
625565248	VISrl6b	grey/CH/CTX/CTXpl/Isocortex/PTLp/VISrl/VISrl6b	8	Rostrolateral area layer 6b [right]				3	20	41	15	102	105	270	420	357	257	251	399
625565249	VISrl6b	grey/CH/CTX/CTXpl/Isocortex/PTLp/VISrl/VISrl6b	8	Rostrolateral area layer 6b [left]				35	18	13	27	83	141	320	115	296	116	234	295
1082	TEa	grey/CH/CTX/CTXpl/Isocortex/TEa	6	Temporal association areas [right]				3164	2026	3449	4077	6255	15489	19954	29875	24136	21970	20544	7978
1083	TEa	grey/CH/CTX/CTXpl/Isocortex/TEa	6	Temporal association areas [left]				3957	2788	1477	5640	7645	11050	18217	23757	13755	17086	14373	14415
194	TEa1	grey/CH/CTX/CTXpl/Isocortex/TEa/TEa1	7	Temporal association areas layer 1 [right]				164	33	350	155	257	1986	378	1416	1692	2683	768	337
195	TEa1	grey/CH/CTX/CTXpl/Isocortex/TEa/TEa1	7	Temporal association areas layer 1 [left]				144	392	86	157	663	18	639	2584	425	487	555	812
2254	TEa2/3	grey/CH/CTX/CTXpl/Isocortex/TEa/TEa2/3	7	Temporal association areas layer 2/3 [right]				1020	175	823	1315	1202	4385	4608	5496	6230	5554	4636	750
2255	TEa2/3	grey/CH/CTX/CTXpl/Isocortex/TEa/TEa2/3	7	Temporal association areas layer 2/3 [left]				952	631	275	1739	2163	2009	4591	6115	1837	2280	2921	2599
468	TEa4	grey/CH/CTX/CTXpl/Isocortex/TEa/TEa4	7	Temporal association areas layer 4 [right]				631	232	345	788	744	2106	3121	3804	3522	2388	3266	932
469	TEa4	grey/CH/CTX/CTXpl/Isocortex/TEa/TEa4	7	Temporal association areas layer 4 [left]				701	398	204	1109	1096	1778	3113	2918	1647	1849	2100	2360
578	TEa5	grey/CH/CTX/CTXpl/Isocortex/TEa/TEa5	7	Temporal association areas layer 5 [right]				957	1105	1129	1186	2533	4946	7343	12448	8018	7084	7497	4085
579	TEa5	grey/CH/CTX/CTXpl/Isocortex/TEa/TEa5	7	Temporal association areas layer 5 [left]				1553	895	611	1905	2767	4588	6763	8040	6676	8001	6251	5582
1458	TEa6a	grey/CH/CTX/CTXpl/Isocortex/TEa/TEa6a	7	Temporal association areas layer 6a [right]				335	410	663	565	1341	1883	3879	5824	4020	3786	3670	1494
1459	TEa6a	grey/CH/CTX/CTXpl/Isocortex/TEa/TEa6a	7	Temporal association areas layer 6a [left]				508	417	257	622	821	2261	2824	3676	2789	3872	2166	2559
1572	TEa6b	grey/CH/CTX/CTXpl/Isocortex/TEa/TEa6b	7	Temporal association areas layer 6b [right]				57	71	139	68	178	183	625	887	654	475	707	380
1573	TEa6b	grey/CH/CTX/CTXpl/Isocortex/TEa/TEa6b	7	Temporal association areas layer 6b [left]				99	55	44	108	135	396	287	424	381	597	380	503
1844	PERI	grey/CH/CTX/CTXpl/Isocortex/PERI	6	Perirhinal area [right]				411	574	557	247	1237	1275	4802	4686	3642	2236	2802	2096
1845	PERI	grey/CH/CTX/CTXpl/Isocortex/PERI	6	Perirhinal area [left]				501	591	598	640	1742	779	3132	3449	2724	1524	1471	1924
1080	PERI1	grey/CH/CTX/CTXpl/Isocortex/PERI/PERI1	7	Perirhinal area layer 1 [right]				37	159	82	24	121	290	786	770	498	327	433	636
1081	PERI1	grey/CH/CTX/CTXpl/Isocortex/PERI/PERI1	7	Perirhinal area layer 1 [left]				187	109	176	97	485	5	554	843	354	190	172	109
1776	PERI2/3	grey/CH/CTX/CTXpl/Isocortex/PERI/PERI2/3	7	Perirhinal area layer 2/3 [right]				261	339	240	164	511	555	2429	2127	1906	959	1203	815
1777	PERI2/3	grey/CH/CTX/CTXpl/Isocortex/PERI/PERI2/3	7	Perirhinal area layer 2/3 [left]				153	307	318	364	796	308	1740	1630	1262	616	596	753
1384	PERI5	grey/CH/CTX/CTXpl/Isocortex/PERI/PERI5	7	Perirhinal area layer 5 [right]				82	60	204	40	396	303	1097	1233	854	657	754	444
1385	PERI5	grey/CH/CTX/CTXpl/Isocortex/PERI/PERI5	7	Perirhinal area layer 5 [left]				86	120	70	119	357	327	608	667	833	442	477	690
670	PERI6a	grey/CH/CTX/CTXpl/Isocortex/PERI/PERI6a	7	Perirhinal area layer 6a [right]				25	13	28	18	171	89	389	443	316	239	323	170
671	PERI6a	grey/CH/CTX/CTXpl/Isocortex/PERI/PERI6a	7	Perirhinal area layer 6a [left]				61	43	30	49	79	104	187	251	221	217	182	300
736	PERI6b	grey/CH/CTX/CTXpl/Isocortex/PERI/PERI6b	7	Perirhinal area layer 6b [right]				6	3	3	1	38	38	101	113	68	54	89	31
737	PERI6b	grey/CH/CTX/CTXpl/Isocortex/PERI/PERI6b	7	Perirhinal area layer 6b [left]				14	12	4	11	25	35	43	58	54	59	44	72
1790	ECT	grey/CH/CTX/CTXpl/Isocortex/ECT	6	Ectorhinal area [right]				1155	1019	1826	1095	3800	4394	10248	14156	10263	7628	7117	3947
1791	ECT	grey/CH/CTX/CTXpl/Isocortex/ECT	6	Ectorhinal area [left]				694	1213	1516	2523	2290	3038	5913	8223	6157	5703	4463	5524
1672	ECT1	grey/CH/CTX/CTXpl/Isocortex/ECT/ECT1	7	Ectorhinal area/Layer 1 [right]				67	106	118	49	276	508	763	1394	815	544	353	492
1673	ECT1	grey/CH/CTX/CTXpl/Isocortex/ECT/ECT1	7	Ectorhinal area/Layer 1 [left]				97	131	276	255	291	2	494	473	48	151	155	72
854	ECT2/3	grey/CH/CTX/CTXpl/Isocortex/ECT/ECT2/3	7	Ectorhinal area/Layer 2/3 [right]				489	248	451	343	946	1330	3390	4436	3849	2110	2277	1103
855	ECT2/3	grey/CH/CTX/CTXpl/Isocortex/ECT/ECT2/3	7	Ectorhinal area/Layer 2/3 [left]				189	433	715	1083	686	560	2129	2918	1387	1421	1130	943
1976	ECT5	grey/CH/CTX/CTXpl/Isocortex/ECT/ECT5	7	Ectorhinal area/Layer 5 [right]				365	231	696	386	1304	1625	3229	4675	3218	2645	2470	1387
1977	ECT5	grey/CH/CTX/CTXpl/Isocortex/ECT/ECT5	7	Ectorhinal area/Layer 5 [left]				184	408	334	696	827	1335	2115	2935	2923	2021	1865	2832
1954	ECT6a	grey/CH/CTX/CTXpl/Isocortex/ECT/ECT6a	7	Ectorhinal area/Layer 6a [right]				193	362	503	285	1125	822	2549	3297	2096	2055	1760	802
1955	ECT6a	grey/CH/CTX/CTXpl/Isocortex/ECT/ECT6a	7	Ectorhinal area/Layer 6a [left]				186	206	160	440	395	960	1057	1713	1621	1893	1103	1449
2090	ECT6b	grey/CH/CTX/CTXpl/Isocortex/ECT/ECT6b	7	Ectorhinal area/Layer 6b [right]				41	72	58	32	149	109	317	354	285	274	257	163
2091	ECT6b	grey/CH/CTX/CTXpl/Isocortex/ECT/ECT6b	7	Ectorhinal area/Layer 6b [left]				38	35	31	49	91	181	118	184	178	217	210	228
1396	OLF	grey/CH/CTX/CTXpl/OLF	5	Olfactory areas [right]				43800	41311	36504	42421	118374	196714	256365	294135	212250	271964	205044	210597
1397	OLF	grey/CH/CTX/CTXpl/OLF	5	Olfactory areas [left]				43989	41019	29680	46135	106509	203110	258968	167776	203360	269091	244085	218351
1014	MOB	grey/CH/CTX/CTXpl/OLF/MOB	6	Main olfactory bulb [right]				21975	16426	21413	14809	45109	95886	129378	133760	94100	123877	116816	121611
1015	MOB	grey/CH/CTX/CTXpl/OLF/MOB	6	Main olfactory bulb [left]				22412	17529	17673	16380	46426	108446	133589	53723	95395	141634	137836	112184
302	AOB	grey/CH/CTX/CTXpl/OLF/AOB	6	Accessory olfactory bulb [right]				390	178	312	173	1291	2932	4439	3555	4403	7035	4784	2055
303	AOB	grey/CH/CTX/CTXpl/OLF/AOB	6	Accessory olfactory bulb [left]				270	893	312	280	1472	1465	2461	1473	878	3007	2331	4952
376	AOBgl	grey/CH/CTX/CTXpl/OLF/AOB/AOBgl	7	Accessory olfactory bulb glomerular layer [right]				55	133	108	167	99	338	662	465	758	1176	460	654
377	AOBgl	grey/CH/CTX/CTXpl/OLF/AOB/AOBgl	7	Accessory olfactory bulb glomerular layer [left]				7	186	48	16	113	55	833	16	571	389	136	304
392	AOBgr	grey/CH/CTX/CTXpl/OLF/AOB/AOBgr	7	Accessory olfactory bulb granular layer [right]				187	11	74	5	650	1110	1767	1947	1509	2694	2245	991
393	AOBgr	grey/CH/CTX/CTXpl/OLF/AOB/AOBgr	7	Accessory olfactory bulb granular layer [left]				183	364	104	236	645	743	1125	1115	177	1708	1528	2393
408	AOBmi	grey/CH/CTX/CTXpl/OLF/AOB/AOBmi	7	Accessory olfactory bulb mitral layer [right]				148	34	130	1	542	1484	2010	1143	2136	3165	2079	410
409	AOBmi	grey/CH/CTX/CTXpl/OLF/AOB/AOBmi	7	Accessory olfactory bulb mitral layer [left]				80	343	160	28	714	667	503	342	130	910	667	2255
318	AON	grey/CH/CTX/CTXpl/OLF/AON	6	Anterior olfactory nucleus [right]				2750	4802	2107	4582	14305	24476	27925	25871	32033	37552	23988	25155
319	AON	grey/CH/CTX/CTXpl/OLF/AON	6	Anterior olfactory nucleus [left]				2714	4849	1461	3806	17978	20102	27231	29784	19720	22913	24719	25386
1178	TT	grey/CH/CTX/CTXpl/OLF/TT	6	Taenia tecta [right]				635	722	605	711	2203	2030	4728	6120	3278	2102	2743	2752
1179	TT	grey/CH/CTX/CTXpl/OLF/TT	6	Taenia tecta [left]				850	1227	885	1468	2029	3792	3830	2271	4608	6905	1854	6442
1194	TTd	grey/CH/CTX/CTXpl/OLF/TT/TTd	7	Taenia tecta dorsal part [right]				324	307	173	338	767	640	2527	3426	1304	1456	2198	1356
1195	TTd	grey/CH/CTX/CTXpl/OLF/TT/TTd	7	Taenia tecta dorsal part [left]				309	362	176	313	963	1488	1891	1441	2037	3350	995	3059
1210	TTv	grey/CH/CTX/CTXpl/OLF/TT/TTv	7	Taenia tecta ventral part [right]				311	415	432	373	1436	1390	2201	2694	1974	646	545	1396
1211	TTv	grey/CH/CTX/CTXpl/OLF/TT/TTv	7	Taenia tecta ventral part [left]				541	865	709	1155	1066	2304	1939	830	2571	3555	859	3383
1628	DP	grey/CH/CTX/CTXpl/OLF/DP	6	Dorsal peduncular area [right]				110	204	103	87	324	313	1552	2355	898	813	1457	1347
1629	DP	grey/CH/CTX/CTXpl/OLF/DP	6	Dorsal peduncular area [left]				169	118	37	260	987	1186	1841	1625	1772	1904	972	2146
1922	PIR	grey/CH/CTX/CTXpl/OLF/PIR	6	Piriform area [right]				10944	13288	5392	14674	34322	46125	51571	60808	41369	60672	17640	35856
1923	PIR	grey/CH/CTX/CTXpl/OLF/PIR	6	Piriform area [left]				10834	5161	5452	13713	24985	34761	54216	49042	49611	54207	39957	27109
1238	NLOT	grey/CH/CTX/CTXpl/OLF/NLOT	6	Nucleus of the lateral olfactory tract [right]				328	107	110	353	742	429	1336	1385	767	1113	1323	851
1239	NLOT	grey/CH/CTX/CTXpl/OLF/NLOT	6	Nucleus of the lateral olfactory tract [left]				351	176	393	204	589	1673	1224	1822	1668	1729	1621	1525
520	NLOT1	grey/CH/CTX/CTXpl/OLF/NLOT/NLOT1	7	Nucleus of the lateral olfactory tract molecular layer [right]				70	0	11	7	348	31	627	547	150	20	141	63
521	NLOT1	grey/CH/CTX/CTXpl/OLF/NLOT/NLOT1	7	Nucleus of the lateral olfactory tract molecular layer [left]				84	70	167	37	4	524	28	319	517	733	499	497
536	NLOT2	grey/CH/CTX/CTXpl/OLF/NLOT/NLOT2	7	Nucleus of the lateral olfactory tract pyramidal layer [right]				215	59	71	283	309	310	604	735	560	786	930	576
537	NLOT2	grey/CH/CTX/CTXpl/OLF/NLOT/NLOT2	7	Nucleus of the lateral olfactory tract pyramidal layer [left]				216	79	152	127	337	934	897	1208	912	752	841	812
2278	NLOT3	grey/CH/CTX/CTXpl/OLF/NLOT/NLOT3	7	Nucleus of the lateral olfactory tract layer 3 [right]				43	48	28	63	85	88	105	103	57	307	252	212
2279	NLOT3	grey/CH/CTX/CTXpl/OLF/NLOT/NLOT3	7	Nucleus of the lateral olfactory tract layer 3 [left]				51	27	74	40	248	215	299	295	239	244	281	216
1262	COA	grey/CH/CTX/CTXpl/OLF/COA	6	Cortical amygdalar area [right]				2101	505	3306	2917	7039	6612	11965	13500	9627	8180	9884	3369
1263	COA	grey/CH/CTX/CTXpl/OLF/COA	6	Cortical amygdalar area [left]				1596	3660	1308	3033	1828	9925	5116	11223	7080	8692	7857	9515
1278	COAa	grey/CH/CTX/CTXpl/OLF/COA/COAa	7	Cortical amygdalar area anterior part [right]				850	348	322	1558	2296	1338	4053	4529	2514	3259	3174	1777
1279	COAa	grey/CH/CTX/CTXpl/OLF/COA/COAa	7	Cortical amygdalar area anterior part [left]				936	1324	1042	1489	823	3920	2150	4486	3345	3491	3778	3441
1294	COAp	grey/CH/CTX/CTXpl/OLF/COA/COAp	7	Cortical amygdalar area posterior part [right]				1251	157	2984	1359	4743	5274	7912	8971	7113	4921	6710	1592
1295	COAp	grey/CH/CTX/CTXpl/OLF/COA/COAp	7	Cortical amygdalar area posterior part [left]				660	2336	266	1544	1005	6005	2966	6737	3735	5201	4079	6074
1310	COApl	grey/CH/CTX/CTXpl/OLF/COA/COAp/COApl	8	Cortical amygdalar area posterior part lateral zone [right]				674	152	1390	763	2574	2719	3814	4360	3803	2672	3026	874
1311	COApl	grey/CH/CTX/CTXpl/OLF/COA/COAp/COApl	8	Cortical amygdalar area posterior part lateral zone [left]				411	1348	164	816	714	2469	1434	2723	1598	1966	2162	2950
1326	COApm	grey/CH/CTX/CTXpl/OLF/COA/COAp/COApm	8	Cortical amygdalar area posterior part medial zone [right]				577	5	1594	596	2169	2555	4098	4611	3310	2249	3684	718
1327	COApm	grey/CH/CTX/CTXpl/OLF/COA/COAp/COApm	8	Cortical amygdalar area posterior part medial zone [left]				249	988	102	728	291	3536	1532	4014	2137	3235	1917	3124
1576	PAA	grey/CH/CTX/CTXpl/OLF/PAA	6	Piriform-amygdalar area [right]				952	593	752	1030	3464	2558	4997	5017	2956	3775	2473	1520
1577	PAA	grey/CH/CTX/CTXpl/OLF/PAA	6	Piriform-amygdalar area [left]				747	755	756	1740	897	3094	2081	3714	2307	3537	4496	3239
1132	TR	grey/CH/CTX/CTXpl/OLF/TR	6	Postpiriform transition area [right]				639	351	595	775	2713	2405	3760	4647	2626	4219	4036	1349
1133	TR	grey/CH/CTX/CTXpl/OLF/TR	6	Postpiriform transition area [left]				649	1081	68	657	1252	2353	1672	2285	1754	2502	2116	2808
2178	HPF	grey/CH/CTX/CTXpl/HPF	5	Hippocampal formation [right]				15412	24838	26842	20618	51358	65030	107550	216983	96683	112471	101507	67970
2179	HPF	grey/CH/CTX/CTXpl/HPF	5	Hippocampal formation [left]				14752	21546	34418	22504	49107	69512	90210	157287	111073	98187	75687	90850
2160	HIP	grey/CH/CTX/CTXpl/HPF/HIP	6	Hippocampal region [right]				6816	14294	11447	10385	19137	27942	32166	118390	44841	44066	44625	34407
2161	HIP	grey/CH/CTX/CTXpl/HPF/HIP	6	Hippocampal region [left]				6801	10587	13597	10962	21963	29267	41798	93702	49521	48438	39106	33890
750	CA	grey/CH/CTX/CTXpl/HPF/HIP/CA	7	Ammon's horn [right]				4658	9740	6398	7356	14797	21449	25320	87672	34835	35328	35586	27755
751	CA	grey/CH/CTX/CTXpl/HPF/HIP/CA	7	Ammon's horn [left]				4631	5944	10017	8458	17098	22227	34771	73419	38134	39826	31038	26091
764	CA1	grey/CH/CTX/CTXpl/HPF/HIP/CA/CA1	8	Field CA1 [right]				2781	5109	3496	4975	9615	13593	17655	54966	24025	23542	23764	21670
765	CA1	grey/CH/CTX/CTXpl/HPF/HIP/CA/CA1	8	Field CA1 [left]				2820	3614	4999	5316	10954	14548	26982	41822	30850	29151	23280	18861
846	CA2	grey/CH/CTX/CTXpl/HPF/HIP/CA/CA2	8	Field CA2 [right]				147	220	251	167	344	696	560	2665	962	869	1175	296
847	CA2	grey/CH/CTX/CTXpl/HPF/HIP/CA/CA2	8	Field CA2 [left]				95	194	191	241	451	787	606	2504	460	764	277	625
926	CA3	grey/CH/CTX/CTXpl/HPF/HIP/CA/CA3	8	Field CA3 [right]				1730	4411	2651	2214	4838	7160	7105	30041	9848	10917	10647	5789
927	CA3	grey/CH/CTX/CTXpl/HPF/HIP/CA/CA3	8	Field CA3 [left]				1716	2136	4827	2901	5693	6892	7183	29093	6824	9911	7481	6605
1452	DG	grey/CH/CTX/CTXpl/HPF/HIP/DG	7	Dentate gyrus [right]				2123	4268	4905	2988	4272	6413	6744	30150	9898	8491	8721	6590
1453	DG	grey/CH/CTX/CTXpl/HPF/HIP/DG	7	Dentate gyrus [left]				2151	4341	3474	2417	4669	6952	6482	19076	11059	8463	7984	7186
21406	DG-mo	grey/CH/CTX/CTXpl/HPF/HIP/DG/DG-mo	8	Dentate gyrus molecular layer [right]				1067	2463	2899	1474	1791	2602	3142	19415	6012	3785	4829	3786
21407	DG-mo	grey/CH/CTX/CTXpl/HPF/HIP/DG/DG-mo	8	Dentate gyrus molecular layer [left]				1144	2607	1850	807	2271	2970	4346	11715	6380	4623	4260	3927
21408	DG-po	grey/CH/CTX/CTXpl/HPF/HIP/DG/DG-po	8	Dentate gyrus polymorph layer [right]				196	593	516	357	828	1123	1243	3061	1046	1494	1038	852
21409	DG-po	grey/CH/CTX/CTXpl/HPF/HIP/DG/DG-po	8	Dentate gyrus polymorph layer [left]				254	452	487	498	883	987	576	2165	1703	1182	1326	897
1264	DG-sg	grey/CH/CTX/CTXpl/HPF/HIP/DG/DG-sg	8	Dentate gyrus granule cell layer [right]				860	1212	1490	1157	1653	2688	2359	7674	2840	3212	2854	1952
1265	DG-sg	grey/CH/CTX/CTXpl/HPF/HIP/DG/DG-sg	8	Dentate gyrus granule cell layer [left]				753	1282	1137	1112	1515	2995	1560	5196	2976	2658	2398	2362
1964	FC	grey/CH/CTX/CTXpl/HPF/HIP/FC	7	Fasciola cinerea [right]				11	32	82	28	21	50	18	224	40	95	86	12
1965	FC	grey/CH/CTX/CTXpl/HPF/HIP/FC	7	Fasciola cinerea [left]				4	12	42	27	34	34	68	688	98	9	3	78
38	IG	grey/CH/CTX/CTXpl/HPF/HIP/IG	7	Induseum griseum [right]				24	254	62	13	47	30	84	344	68	152	232	50
39	IG	grey/CH/CTX/CTXpl/HPF/HIP/IG	7	Induseum griseum [left]				15	290	64	60	162	54	477	519	230	140	81	535
1644	RHP	grey/CH/CTX/CTXpl/HPF/RHP	6	Retrohippocampal region [right]				8423	10359	15085	10081	31748	36651	74131	96887	50969	67198	55756	31888
1645	RHP	grey/CH/CTX/CTXpl/HPF/RHP	6	Retrohippocampal region [left]				7775	10653	20704	11371	26455	39688	46739	61752	59861	47910	34719	56125
1818	ENT	grey/CH/CTX/CTXpl/HPF/RHP/ENT	7	Entorhinal area [right]				5166	5860	10908	5278	19801	22020	52336	54059	34115	44489	37158	15507
1819	ENT	grey/CH/CTX/CTXpl/HPF/RHP/ENT	7	Entorhinal area [left]				4150	7033	15474	7174	17012	24471	25915	32941	33871	26150	16413	38002
1836	ENTl	grey/CH/CTX/CTXpl/HPF/RHP/ENT/ENTl	8	Entorhinal area lateral part [right]				2678	2046	5230	2741	10426	13407	27658	30129	17221	22890	19303	9647
1837	ENTl	grey/CH/CTX/CTXpl/HPF/RHP/ENT/ENTl	8	Entorhinal area lateral part [left]				3642	4157	2393	3438	13729	12197	17224	21103	12835	17707	10766	19727
2242	ENTl1	grey/CH/CTX/CTXpl/HPF/RHP/ENT/ENTl/ENTl1	9	Entorhinal area lateral part layer 1 [right]				90	80	791	194	193	2828	2591	1663	1598	1893	2125	666
2243	ENTl1	grey/CH/CTX/CTXpl/HPF/RHP/ENT/ENTl/ENTl1	9	Entorhinal area lateral part layer 1 [left]				658	636	187	159	1388	12	108	2198	402	549	455	2308
40	ENTl2	grey/CH/CTX/CTXpl/HPF/RHP/ENT/ENTl/ENTl2	9	Entorhinal area lateral part layer 2 [right]				615	431	1574	1319	2486	3468	8693	7792	6050	6854	5240	1467
41	ENTl2	grey/CH/CTX/CTXpl/HPF/RHP/ENT/ENTl/ENTl2	9	Entorhinal area lateral part layer 2 [left]				881	1177	484	1405	3584	925	3342	6548	2522	2812	1884	5206
104	ENTl3	grey/CH/CTX/CTXpl/HPF/RHP/ENT/ENTl/ENTl3	9	Entorhinal area lateral part layer 3 [right]				1013	621	1136	513	2904	2176	6135	7581	3648	5167	4191	1947
105	ENTl3	grey/CH/CTX/CTXpl/HPF/RHP/ENT/ENTl/ENTl3	9	Entorhinal area lateral part layer 3 [left]				656	860	641	825	2996	4882	4575	4757	3150	3772	2342	4670
278	ENTl5	grey/CH/CTX/CTXpl/HPF/RHP/ENT/ENTl/ENTl5	9	Entorhinal area lateral part layer 5 [right]				514	592	1006	416	2850	2744	5614	7439	2973	4937	4312	2772
279	ENTl5	grey/CH/CTX/CTXpl/HPF/RHP/ENT/ENTl/ENTl5	9	Entorhinal area lateral part layer 5 [left]				895	836	769	644	3336	3805	5236	4327	3819	5724	3012	4238
56	ENTl6a	grey/CH/CTX/CTXpl/HPF/RHP/ENT/ENTl/ENTl6a	9	Entorhinal area lateral part layer 6a [right]				446	322	723	299	1993	2191	4625	5654	2952	4039	3435	2795
57	ENTl6a	grey/CH/CTX/CTXpl/HPF/RHP/ENT/ENTl/ENTl6a	9	Entorhinal area lateral part layer 6a [left]				552	648	312	405	2425	2573	3963	3273	2942	4850	3073	3305
1852	ENTm	grey/CH/CTX/CTXpl/HPF/RHP/ENT/ENTm	8	Entorhinal area medial part dorsal zone [right]				2488	3814	5678	2537	9375	8613	24678	23930	16894	21599	17855	5860
1853	ENTm	grey/CH/CTX/CTXpl/HPF/RHP/ENT/ENTm	8	Entorhinal area medial part dorsal zone [left]				508	2876	13081	3736	3283	12274	8691	11838	21036	8443	5647	18275
1052	ENTm1	grey/CH/CTX/CTXpl/HPF/RHP/ENT/ENTm/ENTm1	9	Entorhinal area medial part dorsal zone layer 1 [right]				519	711	1126	358	2496	593	6480	2948	5610	4998	5264	3152
1053	ENTm1	grey/CH/CTX/CTXpl/HPF/RHP/ENT/ENTm/ENTm1	9	Entorhinal area medial part dorsal zone layer 1 [left]				38	751	2659	306	80	1259	3882	908	7761	1364	4016	5272
1086	ENTm2	grey/CH/CTX/CTXpl/HPF/RHP/ENT/ENTm/ENTm2	9	Entorhinal area medial part dorsal zone layer 2 [right]				512	1028	1352	811	2600	1949	7049	5967	4567	5917	4543	1587
1087	ENTm2	grey/CH/CTX/CTXpl/HPF/RHP/ENT/ENTm/ENTm2	9	Entorhinal area medial part dorsal zone layer 2 [left]				26	707	3108	992	142	3148	1070	2412	8297	385	666	5205
1328	ENTm3	grey/CH/CTX/CTXpl/HPF/RHP/ENT/ENTm/ENTm3	9	Entorhinal area medial part dorsal zone layer 3 [right]				364	1337	1016	571	1908	2559	4615	6518	2951	4601	3233	260
1329	ENTm3	grey/CH/CTX/CTXpl/HPF/RHP/ENT/ENTm/ENTm3	9	Entorhinal area medial part dorsal zone layer 3 [left]				86	521	3155	1048	492	3823	553	3123	3831	753	115	3131
1454	ENTm5	grey/CH/CTX/CTXpl/HPF/RHP/ENT/ENTm/ENTm5	9	Entorhinal area medial part dorsal zone layer 5 [right]				477	606	1180	521	1425	2338	3745	5079	2420	3735	2800	131
1455	ENTm5	grey/CH/CTX/CTXpl/HPF/RHP/ENT/ENTm/ENTm5	9	Entorhinal area medial part dorsal zone layer 5 [left]				131	456	3313	1048	1227	2805	1335	3037	794	2524	208	2588
1486	ENTm6	grey/CH/CTX/CTXpl/HPF/RHP/ENT/ENTm/ENTm6	9	Entorhinal area medial part dorsal zone layer 6 [right]				616	132	1004	276	946	1174	2789	3418	1346	2348	2015	730
1487	ENTm6	grey/CH/CTX/CTXpl/HPF/RHP/ENT/ENTm/ENTm6	9	Entorhinal area medial part dorsal zone layer 6 [left]				227	441	846	342	1342	1239	1851	2358	353	3417	642	2079
1686	PAR	grey/CH/CTX/CTXpl/HPF/RHP/PAR	7	Parasubiculum [right]				615	1459	1121	517	1660	1029	4134	3793	2586	4023	3838	974
1687	PAR	grey/CH/CTX/CTXpl/HPF/RHP/PAR	7	Parasubiculum [left]				74	499	2780	401	500	1400	2443	1799	6407	1136	1854	2912
2074	POST	grey/CH/CTX/CTXpl/HPF/RHP/POST	7	Postsubiculum [right]				646	314	415	1006	2195	3943	4215	10748	3900	3897	3746	4787
2075	POST	grey/CH/CTX/CTXpl/HPF/RHP/POST	7	Postsubiculum [left]				1027	586	114	729	2479	2536	5190	7498	4650	4201	3157	4190
2168	PRE	grey/CH/CTX/CTXpl/HPF/RHP/PRE	7	Presubiculum [right]				460	79	492	682	1355	1910	1795	5104	932	1487	1433	1826
2169	PRE	grey/CH/CTX/CTXpl/HPF/RHP/PRE	7	Presubiculum [left]				584	628	897	805	1233	2293	2113	3177	2103	2987	1606	1105
1004	SUB	grey/CH/CTX/CTXpl/HPF/RHP/SUB	7	Subiculum [right]				658	1697	1215	1101	2579	2998	4758	10963	3186	4965	3122	5484
1005	SUB	grey/CH/CTX/CTXpl/HPF/RHP/SUB	7	Subiculum [left]				971	808	572	761	2853	3404	6488	8645	8631	7684	7838	3116
969364940	ProS	grey/CH/CTX/CTXpl/HPF/RHP/ProS	7	Prosubiculum [right]				244	726	300	942	2424	2322	3060	6772	2558	3827	2231	3021
969364941	ProS	grey/CH/CTX/CTXpl/HPF/RHP/ProS	7	Prosubiculum [left]				848	570	249	811	1982	3307	3821	5010	3908	4100	3634	2399
1179016894	HATA	grey/CH/CTX/CTXpl/HPF/RHP/HATA	7	Hippocampo-amygdalar transition area [right]				141	45	361	216	994	713	1571	2204	958	2059	1642	0
1179016895	HATA	grey/CH/CTX/CTXpl/HPF/RHP/HATA	7	Hippocampo-amygdalar transition area [left]				23	256	66	426	6	1614	240	1999	66	1312	49	1565
969365016	APr	grey/CH/CTX/CTXpl/HPF/RHP/APr	7	Area prostriata [right]				493	179	273	339	740	1716	2262	3244	2734	2451	2586	289
969365017	APr	grey/CH/CTX/CTXpl/HPF/RHP/APr	7	Area prostriata [left]				98	273	552	264	390	663	529	683	225	340	168	2836
1406	CTXsp	grey/CH/CTX/CTXsp	4	Cortical subplate [right]				4278	5950	9728	6105	15044	21420	28035	29647	19088	35517	35894	15698
1407	CTXsp	grey/CH/CTX/CTXsp	4	Cortical subplate [left]				4007	4499	4857	5751	20197	25252	22445	27989	22847	27053	21853	25357
1166	CLA	grey/CH/CTX/CTXsp/CLA	5	Claustrum [right]				664	653	421	692	1363	2414	3344	4480	3380	3924	2723	1206
1167	CLA	grey/CH/CTX/CTXsp/CLA	5	Claustrum [left]				271	447	431	955	2275	3365	1902	2622	2477	3267	1195	2447
1884	EP	grey/CH/CTX/CTXsp/EP	5	Endopiriform nucleus [right]				1422	2533	2358	1782	4890	6543	9978	10035	6806	12861	14232	5362
1885	EP	grey/CH/CTX/CTXsp/EP	5	Endopiriform nucleus [left]				1338	1824	2001	1683	7459	10812	8298	8660	7670	11057	6769	10928
1904	EPd	grey/CH/CTX/CTXsp/EP/EPd	6	Endopiriform nucleus dorsal part [right]				991	1830	1478	1284	3447	4517	7331	7712	5747	8779	9733	3547
1905	EPd	grey/CH/CTX/CTXsp/EP/EPd	6	Endopiriform nucleus dorsal part [left]				869	1180	1224	1430	5547	8539	5599	6563	5723	8334	4525	7710
1932	EPv	grey/CH/CTX/CTXsp/EP/EPv	6	Endopiriform nucleus ventral part [right]				431	703	880	498	1443	2026	2647	2323	1059	4082	4499	1815
1933	EPv	grey/CH/CTX/CTXsp/EP/EPv	6	Endopiriform nucleus ventral part [left]				469	644	777	253	1912	2273	2699	2097	1947	2723	2244	3218
262	LA	grey/CH/CTX/CTXsp/LA	5	Lateral amygdalar nucleus [right]				350	379	967	716	1370	1721	3250	2405	1494	3324	2834	1233
263	LA	grey/CH/CTX/CTXsp/LA	5	Lateral amygdalar nucleus [left]				452	311	239	702	892	1798	957	1938	1600	1109	1837	2153
590	BLA	grey/CH/CTX/CTXsp/BLA	5	Basolateral amygdalar nucleus [right]				608	899	2389	979	2985	4021	4262	4598	2350	6384	5795	3041
591	BLA	grey/CH/CTX/CTXsp/BLA	5	Basolateral amygdalar nucleus [left]				704	763	533	809	3534	3578	4173	4476	3949	4091	4178	3529
606	BLAa	grey/CH/CTX/CTXsp/BLA/BLAa	6	Basolateral amygdalar nucleus anterior part [right]				302	376	693	546	1345	1441	1474	1640	569	2407	2361	1394
607	BLAa	grey/CH/CTX/CTXsp/BLA/BLAa	6	Basolateral amygdalar nucleus anterior part [left]				368	207	209	580	1473	1625	1667	2232	1504	1923	1896	1641
622	BLAp	grey/CH/CTX/CTXsp/BLA/BLAp	6	Basolateral amygdalar nucleus posterior part [right]				131	394	876	222	947	1438	1768	1883	1079	2301	1763	1146
623	BLAp	grey/CH/CTX/CTXsp/BLA/BLAp	6	Basolateral amygdalar nucleus posterior part [left]				179	174	311	162	934	1089	1362	1352	1429	1467	1436	1148
902	BLAv	grey/CH/CTX/CTXsp/BLA/BLAv	6	Basolateral amygdalar nucleus ventral part [right]				175	129	820	211	693	1142	1020	1075	702	1676	1671	501
903	BLAv	grey/CH/CTX/CTXsp/BLA/BLAv	6	Basolateral amygdalar nucleus ventral part [left]				157	382	13	67	1127	864	1144	892	1016	701	846	740
638	BMA	grey/CH/CTX/CTXsp/BMA	5	Basomedial amygdalar nucleus [right]				767	945	2033	1343	2566	4019	4106	4198	2763	5657	6064	2519
639	BMA	grey/CH/CTX/CTXsp/BMA	5	Basomedial amygdalar nucleus [left]				717	601	994	776	3878	3062	3887	5746	3624	3894	3842	3486
654	BMAa	grey/CH/CTX/CTXsp/BMA/BMAa	6	Basomedial amygdalar nucleus anterior part [right]				601	594	665	960	1552	2118	2345	2682	1601	3800	3920	1755
655	BMAa	grey/CH/CTX/CTXsp/BMA/BMAa	6	Basomedial amygdalar nucleus anterior part [left]				475	382	791	523	2508	1916	2796	3879	2210	2299	2321	2167
668	BMAp	grey/CH/CTX/CTXsp/BMA/BMAp	6	Basomedial amygdalar nucleus posterior part [right]				166	351	1368	383	1014	1901	1761	1516	1162	1857	2144	764
669	BMAp	grey/CH/CTX/CTXsp/BMA/BMAp	6	Basomedial amygdalar nucleus posterior part [left]				242	219	203	253	1370	1146	1091	1867	1414	1595	1521	1319
1560	PA	grey/CH/CTX/CTXsp/PA	5	Posterior amygdalar nucleus [right]				287	230	1218	389	1287	1947	2081	2959	1518	2000	2506	1552
1561	PA	grey/CH/CTX/CTXsp/PA	5	Posterior amygdalar nucleus [left]				328	346	394	624	1416	1594	2165	3395	2561	2561	3015	1688
1246	CNU	grey/CH/CNU	3	Cerebral nuclei [right]				18632	44311	38346	34076	59631	92597	146716	227779	171537	162667	150553	119357
1247	CNU	grey/CH/CNU	3	Cerebral nuclei [left]				19131	47080	26737	36835	68044	93008	127749	196042	144525	131011	109296	146819
954	STR	grey/CH/CNU/STR	4	Striatum [right]				16338	37991	34344	29277	51835	80928	128290	208337	151462	139886	133081	103254
955	STR	grey/CH/CNU/STR	4	Striatum [left]				17001	41688	22704	31969	59321	81187	112315	175419	126598	112098	93430	128228
970	STRd	grey/CH/CNU/STR/STRd	5	Striatum dorsal region [right]				7910	20530	23490	17251	28139	47835	74211	150187	104764	87573	77039	58899
971	STRd	grey/CH/CNU/STR/STRd	5	Striatum dorsal region [left]				8613	23230	12540	19029	33064	45359	61513	113248	77061	58163	45796	77154
1344	CP	grey/CH/CNU/STR/STRd/CP	6	Caudoputamen [right]				7910	20530	23490	17251	28139	47835	74211	150187	104764	87573	77039	58899
1345	CP	grey/CH/CNU/STR/STRd/CP	6	Caudoputamen [left]				8613	23230	12540	19029	33064	45359	61513	113248	77061	58163	45796	77154
986	STRv	grey/CH/CNU/STR/STRv	5	Striatum ventral region [right]				4596	9096	3752	5511	12759	20476	26708	30721	29275	25280	20565	23740
987	STRv	grey/CH/CNU/STR/STRv	5	Striatum ventral region [left]				4235	7847	4410	6399	11306	17089	23531	28523	25203	24923	23240	24112
112	ACB	grey/CH/CNU/STR/STRv/ACB	6	Nucleus accumbens [right]				3072	6494	2310	3438	7542	11442	18419	15905	17824	17196	17031	14652
113	ACB	grey/CH/CNU/STR/STRv/ACB	6	Nucleus accumbens [left]				2485	6074	1880	3530	7130	9492	14355	16640	12449	13842	14741	16426
1996	FS	grey/CH/CNU/STR/STRv/FS	6	Fundus of striatum [right]				78	288	550	271	391	623	578	883	724	1072	957	631
1997	FS	grey/CH/CNU/STR/STRv/FS	6	Fundus of striatum [left]				105	206	152	321	770	932	877	1439	893	1229	721	928
1508	OT	grey/CH/CNU/STR/STRv/OT	6	Olfactory tubercle [right]				1446	2314	892	1802	4826	8411	7711	13933	10727	7012	2577	8457
1509	OT	grey/CH/CNU/STR/STRv/OT	6	Olfactory tubercle [left]				1645	1567	2378	2548	3406	6665	8299	10444	11861	9852	7778	6758
550	LSX	grey/CH/CNU/STR/LSX	5	Lateral septal complex [right]				862	4640	1533	1515	2303	3753	10077	9404	6707	10035	13260	9104
551	LSX	grey/CH/CNU/STR/LSX	5	Lateral septal complex [left]				1066	5775	1433	1480	3848	4526	10989	12156	8528	11476	10117	9618
484	LS	grey/CH/CNU/STR/LSX/LS	6	Lateral septal nucleus [right]				790	4370	1476	1258	2105	3446	9235	8606	5987	9294	12360	8428
485	LS	grey/CH/CNU/STR/LSX/LS	6	Lateral septal nucleus [left]				999	5502	1375	1234	3586	4246	10259	11035	7813	10436	9475	8771
500	LSc	grey/CH/CNU/STR/LSX/LS/LSc	7	Lateral septal nucleus caudal (caudodorsal) part [right]				37	447	91	110	105	197	447	733	470	569	783	548
501	LSc	grey/CH/CNU/STR/LSX/LS/LSc	7	Lateral septal nucleus caudal (caudodorsal) part [left]				22	747	25	114	150	60	350	1302	323	319	556	148
516	LSr	grey/CH/CNU/STR/LSX/LS/LSr	7	Lateral septal nucleus rostral (rostroventral) part [right]				478	2948	952	740	1182	1855	5469	5527	3673	5918	7998	5088
517	LSr	grey/CH/CNU/STR/LSX/LS/LSr	7	Lateral septal nucleus rostral (rostroventral) part [left]				678	3362	898	819	2239	2413	6836	6606	5630	7228	5681	6000
532	LSv	grey/CH/CNU/STR/LSX/LS/LSv	7	Lateral septal nucleus ventral part [right]				275	975	433	408	818	1394	3319	2346	1844	2807	3579	2792
533	LSv	grey/CH/CNU/STR/LSX/LS/LSv	7	Lateral septal nucleus ventral part [left]				299	1393	452	301	1197	1773	3073	3127	1860	2889	3238	2623
620	SF	grey/CH/CNU/STR/LSX/SF	6	Septofimbrial nucleus [right]				70	171	46	253	184	295	799	767	705	711	862	629
621	SF	grey/CH/CNU/STR/LSX/SF	6	Septofimbrial nucleus [left]				66	183	46	240	246	262	700	1050	617	908	618	778
666	SH	grey/CH/CNU/STR/LSX/SH	6	Septohippocampal nucleus [right]				2	99	11	4	14	12	43	31	15	30	38	47
667	SH	grey/CH/CNU/STR/LSX/SH	6	Septohippocampal nucleus [left]				1	90	12	6	16	18	30	71	98	132	24	69
556	sAMY	grey/CH/CNU/STR/sAMY	5	Striatum-like amygdalar nuclei [right]				2007	1260	4179	3302	5904	5071	9421	10451	5330	9456	14057	6114
557	sAMY	grey/CH/CNU/STR/sAMY	5	Striatum-like amygdalar nuclei [left]				1915	2058	3003	3183	7115	8860	8976	13993	9539	9728	8019	9428
46	AAA	grey/CH/CNU/STR/sAMY/AAA	6	Anterior amygdalar area [right]				154	524	190	139	395	606	675	917	614	995	1114	1844
47	AAA	grey/CH/CNU/STR/sAMY/AAA	6	Anterior amygdalar area [left]				538	163	310	459	1279	1327	2116	1784	2263	1753	1880	1086
584	BA	grey/CH/CNU/STR/sAMY/BA	6	Bed nucleus of the accessory olfactory tract [right]				22	0	0	4	87	5	177	170	29	0	63	0
585	BA	grey/CH/CNU/STR/sAMY/BA	6	Bed nucleus of the accessory olfactory tract [left]				14	51	25	38	0	120	0	91	43	216	12	144
1072	CEA	grey/CH/CNU/STR/sAMY/CEA	6	Central amygdalar nucleus [right]				432	382	1259	1069	1603	1909	2221	2009	1064	3406	3312	1808
1073	CEA	grey/CH/CNU/STR/sAMY/CEA	6	Central amygdalar nucleus [left]				464	436	1109	926	2460	2625	2645	3045	2171	2585	2248	1939
1088	CEAc	grey/CH/CNU/STR/sAMY/CEA/CEAc	7	Central amygdalar nucleus capsular part [right]				115	131	263	246	400	519	550	459	300	863	746	466
1089	CEAc	grey/CH/CNU/STR/sAMY/CEA/CEAc	7	Central amygdalar nucleus capsular part [left]				100	99	300	217	676	673	648	639	623	569	647	497
1102	CEAl	grey/CH/CNU/STR/sAMY/CEA/CEAl	7	Central amygdalar nucleus lateral part [right]				74	54	324	334	339	362	497	368	322	722	544	367
1103	CEAl	grey/CH/CNU/STR/sAMY/CEA/CEAl	7	Central amygdalar nucleus lateral part [left]				73	100	142	192	499	463	460	575	264	447	429	299
1118	CEAm	grey/CH/CNU/STR/sAMY/CEA/CEAm	7	Central amygdalar nucleus medial part [right]				243	197	672	489	864	1028	1174	1182	442	1821	2022	975
1119	CEAm	grey/CH/CNU/STR/sAMY/CEA/CEAm	7	Central amygdalar nucleus medial part [left]				291	237	667	517	1285	1489	1537	1831	1284	1569	1172	1143
2210	IA	grey/CH/CNU/STR/sAMY/IA	6	Intercalated amygdalar nucleus [right]				103	95	189	186	231	483	435	431	153	685	742	330
2211	IA	grey/CH/CNU/STR/sAMY/IA	6	Intercalated amygdalar nucleus [left]				116	61	188	125	421	425	416	817	402	466	463	377
806	MEA	grey/CH/CNU/STR/sAMY/MEA	6	Medial amygdalar nucleus [right]				1296	259	2541	1904	3588	2068	5913	6924	3470	4370	8826	2132
807	MEA	grey/CH/CNU/STR/sAMY/MEA	6	Medial amygdalar nucleus [left]				783	1347	1371	1635	2955	4363	3799	8256	4660	4708	3416	5882
1606	PAL	grey/CH/CNU/PAL	4	Pallidum [right]				2294	6320	4002	4799	7796	11669	18426	19442	20075	22781	17472	16103
1607	PAL	grey/CH/CNU/PAL	4	Pallidum [left]				2130	5392	4033	4866	8723	11821	15434	20623	17927	18913	15866	18591
1636	PALd	grey/CH/CNU/PAL/PALd	5	Pallidum dorsal region [right]				207	698	570	852	473	1013	2016	3081	2555	3108	2694	1152
1637	PALd	grey/CH/CNU/PAL/PALd	5	Pallidum dorsal region [left]				282	527	684	580	1016	1426	1152	2915	1345	1347	1237	1949
2044	GPe	grey/CH/CNU/PAL/PALd/GPe	6	Globus pallidus external segment [right]				161	600	511	674	340	841	1709	2472	2275	2381	2407	824
2045	GPe	grey/CH/CNU/PAL/PALd/GPe	6	Globus pallidus external segment [left]				247	360	647	476	854	1194	992	2359	1177	1123	973	1731
2062	GPi	grey/CH/CNU/PAL/PALd/GPi	6	Globus pallidus internal segment [right]				46	98	59	178	133	172	307	609	280	727	287	328
2063	GPi	grey/CH/CNU/PAL/PALd/GPi	6	Globus pallidus internal segment [left]				35	167	37	104	162	232	160	556	168	224	264	218
1670	PALv	grey/CH/CNU/PAL/PALv	5	Pallidum ventral region [right]				969	2643	1492	1353	3244	4989	6679	7718	7609	7341	5250	6852
1671	PALv	grey/CH/CNU/PAL/PALv	5	Pallidum ventral region [left]				838	2071	1338	1896	3478	4272	6360	7770	7304	7617	5362	6965
684	SI	grey/CH/CNU/PAL/PALv/SI	6	Substantia innominata [right]				882	2301	1336	1244	2942	4403	6101	6997	6802	6551	4798	5971
685	SI	grey/CH/CNU/PAL/PALv/SI	6	Substantia innominata [left]				698	1924	1205	1766	2959	3751	5361	6534	6113	6956	4692	6541
596	MA	grey/CH/CNU/PAL/PALv/MA	6	Magnocellular nucleus [right]				87	342	156	109	302	586	578	721	807	790	452	881
597	MA	grey/CH/CNU/PAL/PALv/MA	6	Magnocellular nucleus [left]				140	147	133	130	519	521	999	1236	1191	661	670	424
1652	PALm	grey/CH/CNU/PAL/PALm	5	Pallidum medial region [right]				324	1228	582	766	884	1708	2590	4084	3793	3289	3554	3079
1653	PALm	grey/CH/CNU/PAL/PALm	5	Pallidum medial region [left]				468	1108	895	927	1256	2288	3306	3707	4708	4239	2910	4660
1808	MSC	grey/CH/CNU/PAL/PALm/MSC	6	Medial septal complex [right]				232	1056	540	609	704	1339	1983	2847	2756	2750	2737	2517
1809	MSC	grey/CH/CNU/PAL/PALm/MSC	6	Medial septal complex [left]				387	1020	844	738	1067	1804	2724	2562	4045	3664	2331	4083
1128	MS	grey/CH/CNU/PAL/PALm/MSC/MS	7	Medial septal nucleus [right]				78	326	358	187	306	650	674	802	1223	1317	1344	1024
1129	MS	grey/CH/CNU/PAL/PALm/MSC/MS	7	Medial septal nucleus [left]				196	533	484	309	643	994	1416	873	1883	2063	941	1876
1192	NDB	grey/CH/CNU/PAL/PALm/MSC/NDB	7	Diagonal band nucleus [right]				154	730	182	422	398	689	1309	2045	1533	1433	1393	1493
1193	NDB	grey/CH/CNU/PAL/PALm/MSC/NDB	7	Diagonal band nucleus [left]				191	487	360	429	424	810	1308	1689	2162	1601	1390	2207
1162	TRS	grey/CH/CNU/PAL/PALm/TRS	6	Triangular nucleus of septum [right]				92	172	42	157	180	369	607	1237	1037	539	817	562
1163	TRS	grey/CH/CNU/PAL/PALm/TRS	6	Triangular nucleus of septum [left]				81	88	51	189	189	484	582	1145	663	575	579	577
1618	PALc	grey/CH/CNU/PAL/PALc	5	Pallidum caudal region [right]				479	1116	956	1362	2396	2734	5192	2538	4630	6187	4040	3646
1619	PALc	grey/CH/CNU/PAL/PALc	5	Pallidum caudal region [left]				341	1277	687	998	2155	2786	3500	4206	3042	4038	4567	3401
702	BST	grey/CH/CNU/PAL/PALc/BST	6	Bed nuclei of the stria terminalis [right]				479	1114	956	1361	2393	2732	5187	2535	4628	6178	4012	3622
703	BST	grey/CH/CNU/PAL/PALc/BST	6	Bed nuclei of the stria terminalis [left]				341	1274	685	997	2130	2765	3481	4189	3020	4006	4558	3382
574	BAC	grey/CH/CNU/PAL/PALc/BAC	6	Bed nucleus of the anterior commissure [right]				0	2	0	1	3	2	5	3	2	9	28	24
575	BAC	grey/CH/CNU/PAL/PALc/BAC	6	Bed nucleus of the anterior commissure [left]				0	3	2	1	25	21	19	17	22	32	9	19
686	BS	grey/BS	2	Brain stem [right]				57653	92275	76003	97741	109559	169875	266413	434026	271935	400595	253153	260789
687	BS	grey/BS	2	Brain stem [left]				61544	77245	79927	97316	98321	164980	250050	406226	271349	359140	267230	238875
2258	IB	grey/BS/IB	3	Interbrain [right]				18483	25390	24532	29754	40481	57612	103538	179104	103673	130408	93181	106705
2259	IB	grey/BS/IB	3	Interbrain [left]				17574	21497	23648	29580	41328	53335	87096	152376	100567	101336	98496	90752
1098	TH	grey/BS/IB/TH	4	Thalamus [right]				10478	13630	13644	16712	20523	35152	53712	136790	66515	79053	47811	65162
1099	TH	grey/BS/IB/TH	4	Thalamus [left]				9388	12432	12828	16479	21282	29373	46696	103898	64151	60296	52714	51458
1728	DORsm	grey/BS/IB/TH/DORsm	5	Thalamus sensory-motor cortex related [right]				3069	3228	4025	5629	4794	10867	11708	47802	23647	23115	12419	18835
1729	DORsm	grey/BS/IB/TH/DORsm	5	Thalamus sensory-motor cortex related [left]				2716	3060	4597	5119	5590	8223	10960	32359	19516	15900	11555	13911
1274	VENT	grey/BS/IB/TH/DORsm/VENT	6	Ventral group of the dorsal thalamus [right]				2062	2509	2876	4705	3609	9072	8079	38297	17112	18157	8315	14072
1275	VENT	grey/BS/IB/TH/DORsm/VENT	6	Ventral group of the dorsal thalamus [left]				2143	1946	3198	4219	4202	6100	6965	23055	14817	12085	8042	9480
1258	VAL	grey/BS/IB/TH/DORsm/VENT/VAL	7	Ventral anterior-lateral complex of the thalamus [right]				321	471	388	507	543	1429	2320	7185	3074	4253	1473	2217
1259	VAL	grey/BS/IB/TH/DORsm/VENT/VAL	7	Ventral anterior-lateral complex of the thalamus [left]				375	325	774	849	835	1268	931	4447	2680	2677	1483	1477
1370	VM	grey/BS/IB/TH/DORsm/VENT/VM	7	Ventral medial nucleus of the thalamus [right]				417	658	425	821	945	1702	2125	2703	2583	4820	2071	1994
1371	VM	grey/BS/IB/TH/DORsm/VENT/VM	7	Ventral medial nucleus of the thalamus [left]				401	607	644	538	1120	1094	1338	2483	1583	3942	1602	1292
1418	VP	grey/BS/IB/TH/DORsm/VENT/VP	7	Ventral posterior complex of the thalamus [right]				1250	1227	1949	3220	1829	5531	3189	27357	10499	8218	4436	9154
1419	VP	grey/BS/IB/TH/DORsm/VENT/VP	7	Ventral posterior complex of the thalamus [left]				1266	932	1628	2598	1949	3402	3761	14622	9584	4684	4249	6130
1436	VPL	grey/BS/IB/TH/DORsm/VENT/VP/VPL	8	Ventral posterolateral nucleus of the thalamus [right]				149	398	376	529	436	1367	947	7311	1877	1659	869	2399
1437	VPL	grey/BS/IB/TH/DORsm/VENT/VP/VPL	8	Ventral posterolateral nucleus of the thalamus [left]				318	246	623	519	521	956	1266	3797	3045	1035	1320	647
1450	VPLpc	grey/BS/IB/TH/DORsm/VENT/VP/VPLpc	8	Ventral posterolateral nucleus of the thalamus parvicellular part [right]				31	90	92	50	56	95	133	526	212	282	101	198
1451	VPLpc	grey/BS/IB/TH/DORsm/VENT/VP/VPLpc	8	Ventral posterolateral nucleus of the thalamus parvicellular part [left]				49	27	63	79	61	85	205	305	163	285	189	208
1466	VPM	grey/BS/IB/TH/DORsm/VENT/VP/VPM	8	Ventral posteromedial nucleus of the thalamus [right]				930	547	1307	2297	814	3465	1592	18836	7859	5017	3005	5771
1467	VPM	grey/BS/IB/TH/DORsm/VENT/VP/VPM	8	Ventral posteromedial nucleus of the thalamus [left]				717	603	733	1746	939	1984	1571	9894	5798	2331	2016	4870
1482	VPMpc	grey/BS/IB/TH/DORsm/VENT/VP/VPMpc	8	Ventral posteromedial nucleus of the thalamus parvicellular part [right]				140	192	174	344	523	604	517	684	551	1260	461	786
1483	VPMpc	grey/BS/IB/TH/DORsm/VENT/VP/VPMpc	8	Ventral posteromedial nucleus of the thalamus parvicellular part [left]				182	56	209	254	428	377	719	626	578	1033	724	405
1127614870	PoT	grey/BS/IB/TH/DORsm/VENT/PoT	7	Posterior triangular thalamic nucleus [right]				74	153	114	157	292	410	445	1052	956	866	335	707
1127614871	PoT	grey/BS/IB/TH/DORsm/VENT/PoT	7	Posterior triangular thalamic nucleus [left]				101	82	152	234	298	336	935	1503	970	782	708	581
812	SPF	grey/BS/IB/TH/DORsm/SPF	6	Subparafascicular nucleus [right]				200	149	247	226	352	460	1010	732	596	921	623	464
813	SPF	grey/BS/IB/TH/DORsm/SPF	6	Subparafascicular nucleus [left]				210	80	177	238	254	421	666	830	525	728	563	630
828	SPFm	grey/BS/IB/TH/DORsm/SPF/SPFm	7	Subparafascicular nucleus magnocellular part [right]				160	94	174	105	161	236	439	415	189	355	332	226
829	SPFm	grey/BS/IB/TH/DORsm/SPF/SPFm	7	Subparafascicular nucleus magnocellular part [left]				147	43	131	120	145	156	334	426	258	375	333	279
844	SPFp	grey/BS/IB/TH/DORsm/SPF/SPFp	7	Subparafascicular nucleus parvicellular part [right]				40	55	73	121	191	224	571	317	407	566	291	238
845	SPFp	grey/BS/IB/TH/DORsm/SPF/SPFp	7	Subparafascicular nucleus parvicellular part [left]				63	37	46	118	109	265	332	404	267	353	230	351
1218	SPA	grey/BS/IB/TH/DORsm/SPA	6	Subparafascicular area [right]				149	87	173	109	228	256	559	722	351	506	463	311
1219	SPA	grey/BS/IB/TH/DORsm/SPA	6	Subparafascicular area [left]				100	122	249	110	313	495	750	793	502	704	397	563
2088	PP	grey/BS/IB/TH/DORsm/PP	6	Peripeduncular nucleus [right]				43	10	50	9	62	30	216	85	139	168	166	23
2089	PP	grey/BS/IB/TH/DORsm/PP	6	Peripeduncular nucleus [left]				12	94	7	44	10	62	42	180	2	69	15	60
2016	GENd	grey/BS/IB/TH/DORsm/GENd	6	Geniculate group dorsal thalamus [right]				615	473	679	580	543	1049	1844	7966	5449	3363	2852	3965
2017	GENd	grey/BS/IB/TH/DORsm/GENd	6	Geniculate group dorsal thalamus [left]				251	818	966	508	811	1145	2537	7501	3670	2314	2538	3178
950	MG	grey/BS/IB/TH/DORsm/GENd/MG	7	Medial geniculate complex [right]				351	304	376	202	268	493	810	1739	2687	1344	1387	1130
951	MG	grey/BS/IB/TH/DORsm/GENd/MG	7	Medial geniculate complex [left]				188	536	386	286	390	413	1497	2861	1752	1040	1190	1319
2144	MGd	grey/BS/IB/TH/DORsm/GENd/MG/MGd	8	Medial geniculate complex dorsal part [right]				64	67	89	17	60	57	152	374	846	320	404	158
2145	MGd	grey/BS/IB/TH/DORsm/GENd/MG/MGd	8	Medial geniculate complex dorsal part [left]				16	97	41	27	51	63	173	642	279	275	119	288
2158	MGv	grey/BS/IB/TH/DORsm/GENd/MG/MGv	8	Medial geniculate complex ventral part [right]				225	114	196	73	79	170	399	588	1034	502	679	338
2159	MGv	grey/BS/IB/TH/DORsm/GENd/MG/MGv	8	Medial geniculate complex ventral part [left]				86	355	102	60	130	136	505	1066	542	196	407	588
2176	MGm	grey/BS/IB/TH/DORsm/GENd/MG/MGm	8	Medial geniculate complex medial part [right]				62	123	91	112	129	266	259	777	807	522	304	634
2177	MGm	grey/BS/IB/TH/DORsm/GENd/MG/MGm	8	Medial geniculate complex medial part [left]				86	84	243	199	209	214	819	1153	931	569	664	443
340	LGd	grey/BS/IB/TH/DORsm/GENd/LGd	7	Dorsal part of the lateral geniculate complex [right]				264	169	303	378	275	556	1034	6227	2762	2019	1465	2835
341	LGd	grey/BS/IB/TH/DORsm/GENd/LGd	7	Dorsal part of the lateral geniculate complex [left]				63	282	580	222	421	732	1040	4640	1918	1274	1348	1859
992691328	LGd-sh	grey/BS/IB/TH/DORsm/GENd/LGd/LGd-sh	8	Dorsal part of the lateral geniculate complex shell [right]				112	69	82	136	99	164	283	1521	969	606	507	482
992691329	LGd-sh	grey/BS/IB/TH/DORsm/GENd/LGd/LGd-sh	8	Dorsal part of the lateral geniculate complex shell [left]				23	112	181	60	97	173	152	1085	177	241	208	484
992691336	LGd-co	grey/BS/IB/TH/DORsm/GENd/LGd/LGd-co	8	Dorsal part of the lateral geniculate complex core [right]				135	85	201	216	145	348	589	3500	1349	1142	743	1913
992691337	LGd-co	grey/BS/IB/TH/DORsm/GENd/LGd/LGd-co	8	Dorsal part of the lateral geniculate complex core [left]				30	141	309	136	290	470	704	2654	1470	810	954	993
992691344	LGd-ip	grey/BS/IB/TH/DORsm/GENd/LGd/LGd-ip	8	Dorsal part of the lateral geniculate complex ipsilateral zone [right]				17	15	20	26	31	44	162	1206	444	271	215	440
992691345	LGd-ip	grey/BS/IB/TH/DORsm/GENd/LGd/LGd-ip	8	Dorsal part of the lateral geniculate complex ipsilateral zone [left]				10	29	90	26	34	89	184	901	271	223	186	382
1712	DORpm	grey/BS/IB/TH/DORpm	5	Thalamus polymodal association cortex related [right]				6767	9807	8979	10394	14701	22868	38880	85624	39713	52428	32855	43874
1713	DORpm	grey/BS/IB/TH/DORpm	5	Thalamus polymodal association cortex related [left]				6221	8865	7653	10337	14684	19463	33272	68303	42260	41137	38642	35049
276	LAT	grey/BS/IB/TH/DORpm/LAT	6	Lateral group of the dorsal thalamus [right]				714	1110	1424	1371	2140	2786	5760	26091	10307	7877	5116	7888
277	LAT	grey/BS/IB/TH/DORpm/LAT	6	Lateral group of the dorsal thalamus [left]				590	977	1175	1603	2003	2632	6283	19941	11526	6550	6693	8724
436	LP	grey/BS/IB/TH/DORpm/LAT/LP	7	Lateral posterior nucleus of the thalamus [right]				220	504	458	352	902	731	2474	10544	3810	2954	2340	3903
437	LP	grey/BS/IB/TH/DORpm/LAT/LP	7	Lateral posterior nucleus of the thalamus [left]				220	439	522	704	804	950	3023	7265	4345	2865	3425	3376
2040	PO	grey/BS/IB/TH/DORpm/LAT/PO	7	Posterior complex of the thalamus [right]				399	336	741	778	661	1355	1756	12138	3733	3048	1692	2712
2041	PO	grey/BS/IB/TH/DORpm/LAT/PO	7	Posterior complex of the thalamus [left]				187	405	354	521	735	904	1738	9145	5214	2252	1997	3770
2058	POL	grey/BS/IB/TH/DORpm/LAT/POL	7	Posterior limiting nucleus of the thalamus [right]				39	94	84	143	291	319	725	810	870	940	413	297
2059	POL	grey/BS/IB/TH/DORpm/LAT/POL	7	Posterior limiting nucleus of the thalamus [left]				74	20	113	142	179	446	390	1127	469	508	375	554
650	SGN	grey/BS/IB/TH/DORpm/LAT/SGN	7	Suprageniculate nucleus [right]				28	120	53	33	154	182	239	562	906	456	368	399
651	SGN	grey/BS/IB/TH/DORpm/LAT/SGN	7	Suprageniculate nucleus [left]				77	37	121	133	130	160	612	939	610	489	422	495
1121163102	Eth	grey/BS/IB/TH/DORpm/LAT/Eth	7	Ethmoid nucleus of the thalamus [right]				28	56	88	65	132	199	566	2037	988	479	303	577
1121163103	Eth	grey/BS/IB/TH/DORpm/LAT/Eth	7	Ethmoid nucleus of the thalamus [left]				32	76	65	103	155	172	520	1465	888	436	474	529
478	ATN	grey/BS/IB/TH/DORpm/ATN	6	Anterior group of the dorsal thalamus [right]				1104	1475	1078	1420	2232	3477	5879	16979	4643	9253	5283	7635
479	ATN	grey/BS/IB/TH/DORpm/ATN	6	Anterior group of the dorsal thalamus [left]				932	1500	790	1455	2462	3260	5516	11483	7456	6133	7002	4966
510	AV	grey/BS/IB/TH/DORpm/ATN/AV	7	Anteroventral nucleus of thalamus [right]				72	172	206	147	406	552	1165	1855	746	2154	1145	1690
511	AV	grey/BS/IB/TH/DORpm/ATN/AV	7	Anteroventral nucleus of thalamus [left]				99	184	163	185	450	577	1212	2049	1368	1191	1397	992
254	AM	grey/BS/IB/TH/DORpm/ATN/AM	7	Anteromedial nucleus [right]				442	594	194	669	885	1615	2632	1723	1915	2987	1958	2506
255	AM	grey/BS/IB/TH/DORpm/ATN/AM	7	Anteromedial nucleus [left]				329	306	106	610	989	1439	2293	2009	2062	2420	2426	2173
2192	AMd	grey/BS/IB/TH/DORpm/ATN/AM/AMd	8	Anteromedial nucleus dorsal part [right]				221	341	141	326	495	888	1625	983	1206	1724	1148	1551
2193	AMd	grey/BS/IB/TH/DORpm/ATN/AM/AMd	8	Anteromedial nucleus dorsal part [left]				172	145	65	373	538	797	1423	1181	1398	1382	1553	1394
2208	AMv	grey/BS/IB/TH/DORpm/ATN/AM/AMv	8	Anteromedial nucleus ventral part [right]				221	253	53	343	390	727	1007	740	709	1263	810	955
2209	AMv	grey/BS/IB/TH/DORpm/ATN/AM/AMv	8	Anteromedial nucleus ventral part [left]				157	161	41	237	451	642	870	828	664	1038	873	779
128	AD	grey/BS/IB/TH/DORpm/ATN/AD	7	Anterodorsal nucleus [right]				54	101	46	86	116	163	305	367	111	914	386	472
129	AD	grey/BS/IB/TH/DORpm/ATN/AD	7	Anterodorsal nucleus [left]				41	59	61	89	66	143	330	1071	436	342	464	329
2240	IAM	grey/BS/IB/TH/DORpm/ATN/IAM	7	Interanteromedial nucleus of the thalamus [right]				47	93	22	81	149	215	307	272	190	329	230	251
2241	IAM	grey/BS/IB/TH/DORpm/ATN/IAM	7	Interanteromedial nucleus of the thalamus [left]				44	43	16	124	153	203	347	187	267	404	251	274
2226	IAD	grey/BS/IB/TH/DORpm/ATN/IAD	7	Interanterodorsal nucleus of the thalamus [right]				205	144	99	170	312	471	847	809	705	1059	596	914
2227	IAD	grey/BS/IB/TH/DORpm/ATN/IAD	7	Interanterodorsal nucleus of the thalamus [left]				152	49	36	192	336	357	686	613	617	793	732	560
310	LD	grey/BS/IB/TH/DORpm/ATN/LD	7	Lateral dorsal nucleus of thalamus [right]				284	371	511	267	364	461	623	11953	976	1810	968	1802
311	LD	grey/BS/IB/TH/DORpm/ATN/LD	7	Lateral dorsal nucleus of thalamus [left]				267	859	408	255	468	541	648	5554	2706	983	1732	638
888	MED	grey/BS/IB/TH/DORpm/MED	6	Medial group of the dorsal thalamus [right]				1196	1814	1879	1844	3124	4888	8597	14551	9195	11794	7122	9303
889	MED	grey/BS/IB/TH/DORpm/MED	6	Medial group of the dorsal thalamus [left]				1125	1451	1086	1702	2795	3600	5755	11370	7567	9176	7741	7388
118	IMD	grey/BS/IB/TH/DORpm/MED/IMD	7	Intermediodorsal nucleus of the thalamus [right]				189	288	258	248	596	751	1147	1104	914	1382	870	1023
119	IMD	grey/BS/IB/TH/DORpm/MED/IMD	7	Intermediodorsal nucleus of the thalamus [left]				169	157	183	284	529	537	755	1020	669	1222	1166	770
724	MD	grey/BS/IB/TH/DORpm/MED/MD	7	Mediodorsal nucleus of thalamus [right]				764	1093	1157	1024	1898	3087	5310	10954	5743	7437	4637	6178
725	MD	grey/BS/IB/TH/DORpm/MED/MD	7	Mediodorsal nucleus of thalamus [left]				649	892	563	1010	1589	2253	3882	8803	5489	5447	4720	5546
732	SMT	grey/BS/IB/TH/DORpm/MED/SMT	7	Submedial nucleus of the thalamus [right]				105	281	325	220	341	663	1307	1809	1769	1985	814	1411
733	SMT	grey/BS/IB/TH/DORpm/MED/SMT	7	Submedial nucleus of the thalamus [left]				155	191	234	143	324	397	533	1018	863	1597	1156	588
2154	PR	grey/BS/IB/TH/DORpm/MED/PR	7	Perireunensis nucleus [right]				138	152	139	352	289	387	833	684	769	990	801	691
2155	PR	grey/BS/IB/TH/DORpm/MED/PR	7	Perireunensis nucleus [left]				152	211	106	265	353	413	585	529	546	910	699	484
1142	MTN	grey/BS/IB/TH/DORpm/MTN	6	Midline group of the dorsal thalamus [right]				1704	2175	1800	2397	2449	3900	7928	7389	5929	8258	6070	7032
1143	MTN	grey/BS/IB/TH/DORpm/MTN	6	Midline group of the dorsal thalamus [left]				1512	2381	1011	2158	2784	3757	6454	7183	5138	7633	6496	5652
298	PVT	grey/BS/IB/TH/DORpm/MTN/PVT	7	Paraventricular nucleus of the thalamus [right]				753	1312	734	1358	1245	1691	2796	3011	2026	2897	2616	2609
299	PVT	grey/BS/IB/TH/DORpm/MTN/PVT	7	Paraventricular nucleus of the thalamus [left]				940	1472	551	1255	1438	1821	2535	3568	1591	2830	2538	2305
30	PT	grey/BS/IB/TH/DORpm/MTN/PT	7	Parataenial nucleus [right]				594	346	594	506	448	1055	1854	1659	1367	1906	931	1644
31	PT	grey/BS/IB/TH/DORpm/MTN/PT	7	Parataenial nucleus [left]				274	245	120	344	480	701	1260	1062	1014	1258	1308	958
362	RE	grey/BS/IB/TH/DORpm/MTN/RE	7	Nucleus of reuniens [right]				272	424	393	391	632	951	2733	2162	2118	2901	2128	2360
363	RE	grey/BS/IB/TH/DORpm/MTN/RE	7	Nucleus of reuniens [left]				247	564	233	436	669	1009	2176	2044	2032	2898	2109	1942
1121163118	Xi	grey/BS/IB/TH/DORpm/MTN/Xi	7	Xiphoid thalamic nucleus [right]				85	93	79	142	124	203	545	557	418	554	395	419
1121163119	Xi	grey/BS/IB/TH/DORpm/MTN/Xi	7	Xiphoid thalamic nucleus [left]				51	100	107	123	197	226	483	509	501	647	541	447
102	ILM	grey/BS/IB/TH/DORpm/ILM	6	Intralaminar nuclei of the dorsal thalamus [right]				1133	1289	1163	1357	2277	3621	6340	11848	6767	8258	5054	5860
103	ILM	grey/BS/IB/TH/DORpm/ILM	6	Intralaminar nuclei of the dorsal thalamus [left]				884	1136	876	1345	1921	2743	4356	9187	5600	6247	5020	5165
378	RH	grey/BS/IB/TH/DORpm/ILM/RH	7	Rhomboid nucleus [right]				148	143	112	150	249	324	669	564	593	765	647	593
379	RH	grey/BS/IB/TH/DORpm/ILM/RH	7	Rhomboid nucleus [left]				148	107	79	145	225	297	566	607	668	692	608	578
1198	CM	grey/BS/IB/TH/DORpm/ILM/CM	7	Central medial nucleus of the thalamus [right]				383	385	373	429	716	1113	1747	1431	1476	2123	1446	1456
1199	CM	grey/BS/IB/TH/DORpm/ILM/CM	7	Central medial nucleus of the thalamus [left]				322	379	194	359	647	930	1375	1582	1414	1912	1592	1534
1814	PCN	grey/BS/IB/TH/DORpm/ILM/PCN	7	Paracentral nucleus [right]				249	152	167	287	338	752	1002	1724	1190	1664	785	886
1815	PCN	grey/BS/IB/TH/DORpm/ILM/PCN	7	Paracentral nucleus [left]				142	183	95	137	324	456	462	1514	575	1113	636	660
1150	CL	grey/BS/IB/TH/DORpm/ILM/CL	7	Central lateral nucleus of the thalamus [right]				177	232	220	213	333	645	1477	4173	1655	1706	1212	1650
1151	CL	grey/BS/IB/TH/DORpm/ILM/CL	7	Central lateral nucleus of the thalamus [left]				71	281	162	224	352	424	846	2971	1412	991	1386	1085
1860	PF	grey/BS/IB/TH/DORpm/ILM/PF	7	Parafascicular nucleus [right]				52	351	210	181	368	446	911	3767	1392	1344	462	1151
1861	PF	grey/BS/IB/TH/DORpm/ILM/PF	7	Parafascicular nucleus [left]				98	102	290	225	347	314	860	2224	1411	1372	643	966
1121163126	PIL	grey/BS/IB/TH/DORpm/ILM/PIL	7	Posterior intralaminar thalamic nucleus [right]				124	26	81	97	273	341	534	189	461	656	502	124
1121163127	PIL	grey/BS/IB/TH/DORpm/ILM/PIL	7	Posterior intralaminar thalamic nucleus [left]				103	84	56	255	26	322	247	289	120	167	155	342
524	RT	grey/BS/IB/TH/DORpm/RT	6	Reticular nucleus of the thalamus [right]				257	979	520	583	1272	2141	2193	3948	1363	3778	1777	3868
525	RT	grey/BS/IB/TH/DORpm/RT	6	Reticular nucleus of the thalamus [left]				439	438	1347	711	1264	1669	2644	3245	2772	2614	3386	1022
2028	GENv	grey/BS/IB/TH/DORpm/GENv	6	Geniculate group ventral thalamus [right]				423	318	287	738	990	1425	1277	1649	860	1581	797	1404
2029	GENv	grey/BS/IB/TH/DORpm/GENv	6	Geniculate group ventral thalamus [left]				542	147	600	853	954	1113	1019	2158	626	1298	946	673
54	IGL	grey/BS/IB/TH/DORpm/GENv/IGL	7	Intergeniculate leaflet of the lateral geniculate complex [right]				87	27	50	102	54	207	257	311	161	204	195	189
55	IGL	grey/BS/IB/TH/DORpm/GENv/IGL	7	Intergeniculate leaflet of the lateral geniculate complex [left]				42	25	79	125	135	182	155	338	27	208	97	162
1127614878	IntG	grey/BS/IB/TH/DORpm/GENv/IntG	7	Intermediate geniculate nucleus [right]				26	33	9	16	21	48	67	67	54	55	43	38
1127614879	IntG	grey/BS/IB/TH/DORpm/GENv/IntG	7	Intermediate geniculate nucleus [left]				9	19	15	11	31	45	44	95	37	48	33	77
356	LGv	grey/BS/IB/TH/DORpm/GENv/LGv	7	Ventral part of the lateral geniculate complex [right]				304	253	228	599	893	1151	914	1228	613	1277	537	1148
357	LGv	grey/BS/IB/TH/DORpm/GENv/LGv	7	Ventral part of the lateral geniculate complex [left]				483	101	478	703	779	876	802	1691	523	1008	792	415
642	SubG	grey/BS/IB/TH/DORpm/GENv/SubG	7	Subgeniculate nucleus [right]				6	5	0	21	22	19	39	43	32	45	22	29
643	SubG	grey/BS/IB/TH/DORpm/GENv/SubG	7	Subgeniculate nucleus [left]				8	2	28	14	9	10	18	34	39	34	24	19
1916	EPI	grey/BS/IB/TH/DORpm/EPI	6	Epithalamus [right]				236	647	828	684	217	630	906	3169	649	1629	1636	884
1917	EPI	grey/BS/IB/TH/DORpm/EPI	6	Epithalamus [left]				197	835	768	510	501	689	1245	3736	1575	1486	1358	1459
966	MH	grey/BS/IB/TH/DORpm/EPI/MH	7	Medial habenula [right]				133	390	366	428	66	315	231	1310	134	825	768	317
967	MH	grey/BS/IB/TH/DORpm/EPI/MH	7	Medial habenula [left]				105	375	444	225	172	307	423	2224	455	663	434	416
372	LH	grey/BS/IB/TH/DORpm/EPI/LH	7	Lateral habenula [right]				103	257	462	256	151	315	675	1859	515	804	868	567
373	LH	grey/BS/IB/TH/DORpm/EPI/LH	7	Lateral habenula [left]				92	460	324	285	329	382	822	1512	1120	823	924	1043
2194	HY	grey/BS/IB/HY	4	Hypothalamus [right]				8005	11760	10888	13042	19958	22460	49826	42314	37158	51355	45370	41543
2195	HY	grey/BS/IB/HY	4	Hypothalamus [left]				8186	9065	10820	13101	20046	23962	40400	48478	36416	41040	45782	39294
314	PVZ	grey/BS/IB/HY/PVZ	5	Periventricular zone [right]				358	428	135	172	1244	607	1602	2321	973	2146	3939	1539
315	PVZ	grey/BS/IB/HY/PVZ	5	Periventricular zone [left]				396	470	304	640	526	1562	3110	2181	2603	3541	1758	3434
780	SO	grey/BS/IB/HY/PVZ/SO	6	Supraoptic nucleus [right]				22	14	39	13	56	48	129	160	69	98	101	37
781	SO	grey/BS/IB/HY/PVZ/SO	6	Supraoptic nucleus [left]				14	15	0	23	16	110	7	160	41	196	80	147
664	ASO	grey/BS/IB/HY/PVZ/ASO	6	Accessory supraoptic group [right]				4	3	8	7	19	11	42	37	21	38	29	25
665	ASO	grey/BS/IB/HY/PVZ/ASO	6	Accessory supraoptic group [left]				3	7	1	3	9	22	24	44	27	36	43	35
76	PVH	grey/BS/IB/HY/PVZ/PVH	6	Paraventricular hypothalamic nucleus [right]				169	115	14	83	340	147	796	944	295	582	1526	456
77	PVH	grey/BS/IB/HY/PVZ/PVH	6	Paraventricular hypothalamic nucleus [left]				206	131	96	202	323	467	1477	1091	1033	1311	697	1259
60	PVa	grey/BS/IB/HY/PVZ/PVa	6	Periventricular hypothalamic nucleus anterior part [right]				40	85	35	44	185	113	54	162	121	349	341	139
61	PVa	grey/BS/IB/HY/PVZ/PVa	6	Periventricular hypothalamic nucleus anterior part [left]				50	83	61	129	25	215	366	115	201	304	111	314
236	PVi	grey/BS/IB/HY/PVZ/PVi	6	Periventricular hypothalamic nucleus intermediate part [right]				38	160	21	18	259	152	45	256	120	661	756	395
237	PVi	grey/BS/IB/HY/PVZ/PVi	6	Periventricular hypothalamic nucleus intermediate part [left]				40	169	81	155	47	358	589	190	586	886	65	827
446	ARH	grey/BS/IB/HY/PVZ/ARH	6	Arcuate hypothalamic nucleus [right]				85	51	18	7	385	136	536	762	347	418	1186	487
447	ARH	grey/BS/IB/HY/PVZ/ARH	6	Arcuate hypothalamic nucleus [left]				83	65	65	128	106	390	647	581	715	808	762	852
282	PVR	grey/BS/IB/HY/PVR	5	Periventricular region [right]				1176	2220	1715	1613	3363	3775	8726	7361	5815	7441	8650	6565
283	PVR	grey/BS/IB/HY/PVR	5	Periventricular region [left]				1159	1862	1894	2054	3324	4385	8376	7204	7049	7763	8163	8096
144	ADP	grey/BS/IB/HY/PVR/ADP	6	Anterodorsal preoptic nucleus [right]				45	277	234	235	164	363	739	554	529	756	525	674
145	ADP	grey/BS/IB/HY/PVR/ADP	6	Anterodorsal preoptic nucleus [left]				23	202	136	153	184	302	473	428	336	383	651	398
526	AVP	grey/BS/IB/HY/PVR/AVP	6	Anteroventral preoptic nucleus [right]				33	35	173	79	60	226	402	293	402	440	203	392
527	AVP	grey/BS/IB/HY/PVR/AVP	6	Anteroventral preoptic nucleus [left]				34	54	65	47	58	71	353	267	334	248	352	282
544	AVPV	grey/BS/IB/HY/PVR/AVPV	6	Anteroventral periventricular nucleus [right]				88	79	119	63	313	400	633	586	417	453	524	356
545	AVPV	grey/BS/IB/HY/PVR/AVPV	6	Anteroventral periventricular nucleus [left]				57	135	264	127	292	385	691	468	601	604	478	635
1660	DMH	grey/BS/IB/HY/PVR/DMH	6	Dorsomedial nucleus of the hypothalamus [right]				297	109	333	166	566	220	1638	1826	753	1079	2498	1307
1661	DMH	grey/BS/IB/HY/PVR/DMH	6	Dorsomedial nucleus of the hypothalamus [left]				190	297	358	253	426	716	1653	1600	2029	1876	1864	2186
904	MEPO	grey/BS/IB/HY/PVR/MEPO	6	Median preoptic nucleus [right]				20	67	52	50	73	86	256	205	114	175	153	131
905	MEPO	grey/BS/IB/HY/PVR/MEPO	6	Median preoptic nucleus [left]				16	67	54	49	59	89	211	196	151	186	233	203
1046	MPO	grey/BS/IB/HY/PVR/MPO	6	Medial preoptic area [right]				234	662	491	595	911	1343	2442	1397	2036	2447	1953	2112
1047	MPO	grey/BS/IB/HY/PVR/MPO	6	Medial preoptic area [left]				279	469	445	659	982	1170	1990	2003	1647	1860	2245	1912
1526	OV	grey/BS/IB/HY/PVR/OV	6	Vascular organ of the lamina terminalis [right]				2	11	19	6	8	29	23	25	33	52	36	35
1527	OV	grey/BS/IB/HY/PVR/OV	6	Vascular organ of the lamina terminalis [left]				9	8	20	11	19	31	54	36	48	45	43	51
1828	PD	grey/BS/IB/HY/PVR/PD	6	Posterodorsal preoptic nucleus [right]				6	4	5	16	19	37	63	12	71	75	65	49
1829	PD	grey/BS/IB/HY/PVR/PD	6	Posterodorsal preoptic nucleus [left]				5	19	2	12	39	25	50	25	44	63	41	37
2218	PS	grey/BS/IB/HY/PVR/PS	6	Parastrial nucleus [right]				24	168	101	103	147	226	357	338	372	486	335	342
2219	PS	grey/BS/IB/HY/PVR/PS	6	Parastrial nucleus [left]				54	144	85	163	204	305	418	264	300	451	501	341
252	PVp	grey/BS/IB/HY/PVR/PVp	6	Periventricular hypothalamic nucleus posterior part [right]				13	3	13	10	112	7	350	317	169	64	514	336
253	PVp	grey/BS/IB/HY/PVR/PVp	6	Periventricular hypothalamic nucleus posterior part [left]				8	22	28	59	31	123	206	204	198	129	349	421
266	PVpo	grey/BS/IB/HY/PVR/PVpo	6	Periventricular hypothalamic nucleus preoptic part [right]				24	116	72	63	121	84	457	387	600	619	616	492
267	PVpo	grey/BS/IB/HY/PVR/PVpo	6	Periventricular hypothalamic nucleus preoptic part [left]				48	85	84	128	174	254	808	367	626	716	310	577
694	SBPV	grey/BS/IB/HY/PVR/SBPV	6	Subparaventricular zone [right]				139	356	28	128	277	70	478	541	27	436	585	13
695	SBPV	grey/BS/IB/HY/PVR/SBPV	6	Subparaventricular zone [left]				139	147	171	144	306	337	679	631	415	507	281	543
572	SCH	grey/BS/IB/HY/PVR/SCH	6	Suprachiasmatic nucleus [right]				193	228	38	44	432	416	494	347	77	209	372	90
573	SCH	grey/BS/IB/HY/PVR/SCH	6	Suprachiasmatic nucleus [left]				234	27	156	138	386	433	456	315	130	99	256	221
676	SFO	grey/BS/IB/HY/PVR/SFO	6	Subfornical organ [right]				2	9	1	3	11	5	14	79	7	7	4	30
677	SFO	grey/BS/IB/HY/PVR/SFO	6	Subfornical organ [left]				3	14	1	4	0	0	3	19	2	59	20	1
1152147398	VMPO	grey/BS/IB/HY/PVR/VMPO	6	Ventromedial preoptic nucleus [right]				19	54	2	4	78	76	227	199	49	16	214	94
1152147399	VMPO	grey/BS/IB/HY/PVR/VMPO	6	Ventromedial preoptic nucleus [left]				23	112	12	75	93	52	195	179	119	300	248	171
1378	VLPO	grey/BS/IB/HY/PVR/VLPO	6	Ventrolateral preoptic nucleus [right]				37	42	34	48	71	187	153	255	159	127	53	112
1379	VLPO	grey/BS/IB/HY/PVR/VLPO	6	Ventrolateral preoptic nucleus [left]				37	60	13	32	71	92	136	202	69	237	291	117
934	MEZ	grey/BS/IB/HY/MEZ	5	Hypothalamic medial zone [right]				2367	2522	2896	3373	5944	5588	14699	12552	9952	11350	12505	10859
935	MEZ	grey/BS/IB/HY/MEZ	5	Hypothalamic medial zone [left]				2358	2730	3335	3600	5713	6628	11303	14625	10397	11457	12693	11124
176	AHN	grey/BS/IB/HY/MEZ/AHN	6	Anterior hypothalamic nucleus [right]				529	931	733	1155	1384	1742	3241	2650	2185	3168	2924	2696
177	AHN	grey/BS/IB/HY/MEZ/AHN	6	Anterior hypothalamic nucleus [left]				503	577	704	850	1446	1534	2577	3121	2190	2627	3601	2058
662	MBO	grey/BS/IB/HY/MEZ/MBO	6	Mammillary body [right]				289	356	444	342	396	612	2732	2779	2420	1808	1545	1921
663	MBO	grey/BS/IB/HY/MEZ/MBO	6	Mammillary body [left]				262	524	172	231	381	359	1547	3021	1240	1168	1494	1851
420	LM	grey/BS/IB/HY/MEZ/MBO/LM	7	Lateral mammillary nucleus [right]				11	13	22	18	27	98	146	237	222	123	88	77
421	LM	grey/BS/IB/HY/MEZ/MBO/LM	7	Lateral mammillary nucleus [left]				7	13	1	0	19	2	54	182	10	8	32	69
982	MM	grey/BS/IB/HY/MEZ/MBO/MM	7	Medial mammillary nucleus [right]				150	111	197	135	113	158	1145	1454	977	850	713	775
983	MM	grey/BS/IB/HY/MEZ/MBO/MM	7	Medial mammillary nucleus [left]				109	292	82	98	100	128	696	1605	560	348	623	914
1464	MMme	grey/BS/IB/HY/MEZ/MBO/MM/MMme	8	Medial mammillary nucleus median part [right]				6	28	19	25	16	27	238	233	177	110	99	131
1465	MMme	grey/BS/IB/HY/MEZ/MBO/MM/MMme	8	Medial mammillary nucleus median part [left]				8	41	23	8	18	21	143	328	125	154	209	204
1213653294	MMl	grey/BS/IB/HY/MEZ/MBO/MM/MMl	8	Medial mammillary nucleus lateral part [right]				62	25	105	74	56	88	489	482	513	457	249	375
1213653295	MMl	grey/BS/IB/HY/MEZ/MBO/MM/MMl	8	Medial mammillary nucleus lateral part [left]				25	71	24	27	53	57	146	597	114	40	215	275
1213653302	MMm	grey/BS/IB/HY/MEZ/MBO/MM/MMm	8	Medial mammillary nucleus medial part [right]				37	44	50	28	31	35	346	463	250	143	287	233
1213653303	MMm	grey/BS/IB/HY/MEZ/MBO/MM/MMm	8	Medial mammillary nucleus medial part [left]				13	126	15	40	26	38	324	473	291	95	165	324
1213653310	MMp	grey/BS/IB/HY/MEZ/MBO/MM/MMp	8	Medial mammillary nucleus posterior part [right]				12	1	5	6	3	3	25	47	5	4	43	13
1213653311	MMp	grey/BS/IB/HY/MEZ/MBO/MM/MMp	8	Medial mammillary nucleus posterior part [left]				16	12	1	4	1	0	25	35	7	5	15	29
1213653318	MMd	grey/BS/IB/HY/MEZ/MBO/MM/MMd	8	Medial mammillary nucleus dorsal part [right]				33	13	18	2	7	5	47	229	32	136	35	23
1213653319	MMd	grey/BS/IB/HY/MEZ/MBO/MM/MMd	8	Medial mammillary nucleus dorsal part [left]				47	42	19	19	2	12	58	172	23	54	19	82
1050	SUM	grey/BS/IB/HY/MEZ/MBO/SUM	7	Supramammillary nucleus [right]				106	214	173	90	136	223	1058	769	762	608	559	856
1051	SUM	grey/BS/IB/HY/MEZ/MBO/SUM	7	Supramammillary nucleus [left]				132	202	77	97	176	166	693	846	577	690	709	706
1114	TM	grey/BS/IB/HY/MEZ/MBO/TM	7	Tuberomammillary nucleus [right]				22	18	52	99	120	133	383	319	459	227	185	213
1115	TM	grey/BS/IB/HY/MEZ/MBO/TM	7	Tuberomammillary nucleus [left]				14	17	12	36	86	63	104	388	93	122	130	162
2252	TMd	grey/BS/IB/HY/MEZ/MBO/TM/TMd	8	Tuberomammillary nucleus dorsal part [right]				6	14	7	0	65	9	40	174	11	43	132	11
2253	TMd	grey/BS/IB/HY/MEZ/MBO/TM/TMd	8	Tuberomammillary nucleus dorsal part [left]				1	17	7	21	5	60	96	41	90	111	44	110
2	TMv	grey/BS/IB/HY/MEZ/MBO/TM/TMv	8	Tuberomammillary nucleus ventral part [right]				16	4	45	99	55	124	343	145	448	184	53	202
3	TMv	grey/BS/IB/HY/MEZ/MBO/TM/TMv	8	Tuberomammillary nucleus ventral part [left]				13	0	5	15	81	3	8	347	3	11	86	52
1030	MPN	grey/BS/IB/HY/MEZ/MPN	6	Medial preoptic nucleus [right]				134	180	23	159	839	479	1989	1182	1043	1335	1288	1207
1031	MPN	grey/BS/IB/HY/MEZ/MPN	6	Medial preoptic nucleus [left]				170	507	314	339	1032	778	1561	1347	1337	1872	1378	1246
1960	PMd	grey/BS/IB/HY/MEZ/PMd	6	Dorsal premammillary nucleus [right]				50	51	163	60	283	141	483	574	314	184	432	203
1961	PMd	grey/BS/IB/HY/MEZ/PMd	6	Dorsal premammillary nucleus [left]				46	82	53	71	196	196	455	539	369	313	315	385
2008	PMv	grey/BS/IB/HY/MEZ/PMv	6	Ventral premammillary nucleus [right]				107	6	165	122	537	268	862	792	943	458	674	719
2009	PMv	grey/BS/IB/HY/MEZ/PMv	6	Ventral premammillary nucleus [left]				59	87	101	197	357	573	306	1346	630	305	634	637
126	PVHd	grey/BS/IB/HY/MEZ/PVHd	6	Paraventricular hypothalamic nucleus descending division [right]				98	99	76	214	276	264	712	549	427	686	677	579
127	PVHd	grey/BS/IB/HY/MEZ/PVHd	6	Paraventricular hypothalamic nucleus descending division [left]				154	86	370	289	249	451	799	537	638	864	636	589
1386	VMH	grey/BS/IB/HY/MEZ/VMH	6	Ventromedial hypothalamic nucleus [right]				558	93	663	527	818	588	1474	1211	742	1086	1959	868
1387	VMH	grey/BS/IB/HY/MEZ/VMH	6	Ventromedial hypothalamic nucleus [left]				508	197	1038	653	703	1249	933	1806	1314	1336	1915	1205
1892	PH	grey/BS/IB/HY/MEZ/PH	6	Posterior hypothalamic nucleus [right]				602	806	629	794	1411	1494	3206	2815	1878	2625	3006	2666
1893	PH	grey/BS/IB/HY/MEZ/PH	6	Posterior hypothalamic nucleus [left]				656	670	583	970	1349	1488	3125	2908	2679	2972	2720	3153
580	LZ	grey/BS/IB/HY/LZ	5	Hypothalamic lateral zone [right]				2483	4139	3844	5271	5571	8306	14657	12415	13094	19759	10930	13639
581	LZ	grey/BS/IB/HY/LZ	5	Hypothalamic lateral zone [left]				2716	2125	3136	4131	6082	6479	10083	15427	8976	9366	12814	9081
388	LHA	grey/BS/IB/HY/LZ/LHA	6	Lateral hypothalamic area [right]				1026	1469	1327	1596	1897	2739	5557	4600	4780	6879	4598	5801
389	LHA	grey/BS/IB/HY/LZ/LHA	6	Lateral hypothalamic area [left]				1156	896	1099	1501	2154	2423	3957	5382	3803	3447	5248	3927
452	LPO	grey/BS/IB/HY/LZ/LPO	6	Lateral preoptic area [right]				185	570	362	540	536	1107	1464	734	1772	2073	1210	1418
453	LPO	grey/BS/IB/HY/LZ/LPO	6	Lateral preoptic area [left]				141	159	163	224	491	607	1312	1610	1255	1247	1440	1043
712	PST	grey/BS/IB/HY/LZ/PST	6	Preparasubthalamic nucleus [right]				23	14	25	39	17	34	49	38	53	56	40	23
713	PST	grey/BS/IB/HY/LZ/PST	6	Preparasubthalamic nucleus [left]				6	4	2	8	12	6	9	32	13	4	23	16
728	PSTN	grey/BS/IB/HY/LZ/PSTN	6	Parasubthalamic nucleus [right]				145	144	97	170	221	251	417	371	386	472	290	481
729	PSTN	grey/BS/IB/HY/LZ/PSTN	6	Parasubthalamic nucleus [left]				128	63	15	123	228	110	234	352	136	124	295	333
1152147408	PeF	grey/BS/IB/HY/LZ/PeF	6	Perifornical nucleus [right]				108	161	127	227	221	337	857	677	765	1005	712	696
1152147409	PeF	grey/BS/IB/HY/LZ/PeF	6	Perifornical nucleus [left]				146	101	251	226	313	296	619	675	658	548	1043	472
346	RCH	grey/BS/IB/HY/LZ/RCH	6	Retrochiasmatic area [right]				26	36	54	13	66	256	270	189	183	198	163	191
347	RCH	grey/BS/IB/HY/LZ/RCH	6	Retrochiasmatic area [left]				53	33	40	14	98	99	175	376	139	44	423	106
940	STN	grey/BS/IB/HY/LZ/STN	6	Subthalamic nucleus [right]				4	80	89	99	81	122	298	319	225	752	129	318
941	STN	grey/BS/IB/HY/LZ/STN	6	Subthalamic nucleus [left]				11	37	35	61	23	35	29	306	35	33	141	60
1228	TU	grey/BS/IB/HY/LZ/TU	6	Tuberal nucleus [right]				182	380	398	496	437	443	1437	600	1214	1339	551	1218
1229	TU	grey/BS/IB/HY/LZ/TU	6	Tuberal nucleus [left]				225	25	404	110	833	349	496	1513	345	133	1239	406
1594	ZI	grey/BS/IB/HY/LZ/ZI	6	Zona incerta [right]				784	1285	1365	2091	2095	3017	4308	4887	3716	6985	3237	3493
1595	ZI	grey/BS/IB/HY/LZ/ZI	6	Zona incerta [left]				850	807	1127	1864	1930	2554	3252	5181	2592	3786	2962	2718
1608	FF	grey/BS/IB/HY/LZ/ZI/FF	7	Fields of Forel [right]				88	138	142	194	238	236	457	626	401	1022	244	404
1609	FF	grey/BS/IB/HY/LZ/ZI/FF	7	Fields of Forel [left]				118	118	138	171	231	190	301	739	308	656	355	281
21342	ME	grey/BS/IB/HY/ME	5	Median eminence [right]				0	1	1	0	7	1	0	2	9	5	6	12
21343	ME	grey/BS/IB/HY/ME	5	Median eminence [left]				2	1	1	0	2	0	0	23	3	0	13	2
626	MB	grey/BS/MB	3	Midbrain [right]				23406	36337	22901	34509	47661	61252	99583	155751	80361	133305	89289	80110
627	MB	grey/BS/MB	3	Midbrain [left]				23985	30703	30892	36624	38245	61212	98042	163725	83590	118392	90368	74968
678	MBsen	grey/BS/MB/MBsen	4	Midbrain sensory related [right]				8763	15781	6672	14304	18150	24091	31264	55518	25106	38672	28671	29751
679	MBsen	grey/BS/MB/MBsen	4	Midbrain sensory related [left]				8097	12260	9894	15867	12955	26425	31882	56569	28932	41092	29328	28167
604	SCs	grey/BS/MB/MBsen/SCs	5	Superior colliculus sensory related [right]				3997	3667	1304	1978	6362	6344	11061	16051	6082	11426	8713	9431
605	SCs	grey/BS/MB/MBsen/SCs	5	Superior colliculus sensory related [left]				3656	1985	931	1993	5470	8617	11257	19045	9127	11858	11448	7367
1702	SCop	grey/BS/MB/MBsen/SCs/SCop	6	Superior colliculus optic layer [right]				1359	1139	493	1145	1729	2655	3780	5861	2889	4129	3569	2473
1703	SCop	grey/BS/MB/MBsen/SCs/SCop	6	Superior colliculus optic layer [left]				1736	911	315	1336	1396	2219	3325	5905	2928	3090	3012	2638
1684	SCsg	grey/BS/MB/MBsen/SCs/SCsg	6	Superior colliculus superficial gray layer [right]				2241	2224	656	667	4127	3407	5950	9001	2554	5435	4483	6132
1685	SCsg	grey/BS/MB/MBsen/SCs/SCsg	6	Superior colliculus superficial gray layer [left]				1671	878	478	588	3366	5792	6623	11322	5302	6849	6985	3876
1668	SCzo	grey/BS/MB/MBsen/SCs/SCzo	6	Superior colliculus zonal layer [right]				397	304	155	166	506	282	1331	1189	639	1862	661	826
1669	SCzo	grey/BS/MB/MBsen/SCs/SCzo	6	Superior colliculus zonal layer [left]				249	196	138	69	708	606	1309	1818	897	1919	1451	853
8	IC	grey/BS/MB/MBsen/IC	5	Inferior colliculus [right]				4743	11992	5308	12258	11650	17624	20035	39166	18601	26971	19750	20059
9	IC	grey/BS/MB/MBsen/IC	5	Inferior colliculus [left]				4355	10168	8885	13696	7430	17634	20294	37011	19509	28814	17711	20655
1622	ICc	grey/BS/MB/MBsen/IC/ICc	6	Inferior colliculus central nucleus [right]				1457	2716	1571	4171	3277	6179	4978	11440	5594	8890	6172	6381
1623	ICc	grey/BS/MB/MBsen/IC/ICc	6	Inferior colliculus central nucleus [left]				1242	2721	2136	4917	2634	5232	6569	9895	6049	9568	4745	6115
1640	ICd	grey/BS/MB/MBsen/IC/ICd	6	Inferior colliculus dorsal nucleus [right]				2393	4719	2001	5415	4407	6890	8349	13884	7090	10329	8114	8226
1641	ICd	grey/BS/MB/MBsen/IC/ICd	6	Inferior colliculus dorsal nucleus [left]				1300	3447	2885	3935	3209	6111	6817	12860	6203	8836	7936	6401
1656	ICe	grey/BS/MB/MBsen/IC/ICe	6	Inferior colliculus external nucleus [right]				893	4557	1736	2672	3966	4555	6708	13842	5917	7752	5464	5452
1657	ICe	grey/BS/MB/MBsen/IC/ICe	6	Inferior colliculus external nucleus [left]				1813	4000	3864	4844	1587	6291	6908	14256	7257	10410	5030	8139
1160	NB	grey/BS/MB/MBsen/NB	5	Nucleus of the brachium of the inferior colliculus [right]				3	45	8	26	79	41	65	75	242	112	54	96
1161	NB	grey/BS/MB/MBsen/NB	5	Nucleus of the brachium of the inferior colliculus [left]				68	3	28	98	12	72	146	223	166	91	43	52
542	SAG	grey/BS/MB/MBsen/SAG	5	Nucleus sagulum [right]				13	32	34	24	40	44	52	113	108	74	63	101
543	SAG	grey/BS/MB/MBsen/SAG	5	Nucleus sagulum [left]				15	70	25	45	17	53	90	147	41	187	53	31
1748	PBG	grey/BS/MB/MBsen/PBG	5	Parabigeminal nucleus [right]				0	19	12	0	4	26	9	20	45	13	62	36
1749	PBG	grey/BS/MB/MBsen/PBG	5	Parabigeminal nucleus [left]				1	25	12	9	6	7	61	48	47	90	54	2
920	MEV	grey/BS/MB/MBsen/MEV	5	Midbrain trigeminal nucleus [right]				3	23	4	9	13	10	33	83	26	57	19	17
921	MEV	grey/BS/MB/MBsen/MEV	5	Midbrain trigeminal nucleus [left]				1	1	6	13	7	40	31	61	23	47	16	21
1199253846	SCO	grey/BS/MB/MBsen/SCO	5	Subcommissural organ [right]				4	3	2	9	2	2	9	10	2	19	10	11
1199253847	SCO	grey/BS/MB/MBsen/SCO	5	Subcommissural organ [left]				1	8	7	13	13	2	3	34	19	5	3	39
646	MBmot	grey/BS/MB/MBmot	4	Midbrain motor related [right]				11557	13704	10687	14973	22792	26896	51201	80759	40924	69709	45758	34985
647	MBmot	grey/BS/MB/MBmot	4	Midbrain motor related [left]				12213	13549	12815	15419	19287	26161	49031	85995	38959	55156	43014	35180
762	SNr	grey/BS/MB/MBmot/SNr	5	Substantia nigra reticular part [right]				94	280	440	209	117	386	434	1412	629	2220	277	516
763	SNr	grey/BS/MB/MBmot/SNr	5	Substantia nigra reticular part [left]				121	323	347	266	199	369	295	1359	402	1691	442	528
1498	VTA	grey/BS/MB/MBmot/VTA	5	Ventral tegmental area [right]				105	140	178	108	227	422	566	449	407	1360	518	484
1499	VTA	grey/BS/MB/MBmot/VTA	5	Ventral tegmental area [left]				129	156	147	252	185	463	485	459	383	938	659	345
1214689660	PN	grey/BS/MB/MBmot/PN	5	Paranigral nucleus [right]				6	18	20	11	11	29	30	63	13	94	44	44
1214689661	PN	grey/BS/MB/MBmot/PN	5	Paranigral nucleus [left]				1	4	52	3	26	11	36	17	29	32	45	44
492	RR	grey/BS/MB/MBmot/RR	5	Midbrain reticular nucleus retrorubral area [right]				45	46	40	68	122	187	180	176	131	432	165	152
493	RR	grey/BS/MB/MBmot/RR	5	Midbrain reticular nucleus retrorubral area [left]				68	32	18	85	77	118	197	222	189	446	245	133
256	MRN	grey/BS/MB/MBmot/MRN	5	Midbrain reticular nucleus [right]				1866	2398	1983	2795	3724	4774	9070	12305	7257	16666	7462	6444
257	MRN	grey/BS/MB/MBmot/MRN	5	Midbrain reticular nucleus [left]				2277	2652	2228	3086	2727	4261	7335	12309	6644	11631	5984	6582
588	SCm	grey/BS/MB/MBmot/SCm	5	Superior colliculus motor related [right]				4457	5463	2865	5688	8282	8976	17606	36800	15572	17288	16142	12307
589	SCm	grey/BS/MB/MBmot/SCm	5	Superior colliculus motor related [left]				5301	5067	2768	5571	6662	8627	18694	41455	14002	15003	14835	10326
52	SCdg	grey/BS/MB/MBmot/SCm/SCdg	6	Superior colliculus motor related deep gray layer [right]				1040	1074	529	1231	1445	1679	3001	7280	2913	2659	2749	2221
53	SCdg	grey/BS/MB/MBmot/SCm/SCdg	6	Superior colliculus motor related deep gray layer [left]				970	948	568	1125	1210	1763	3380	7811	2264	2816	2727	1698
84	SCdw	grey/BS/MB/MBmot/SCm/SCdw	6	Superior colliculus motor related deep white layer [right]				249	353	133	226	395	340	826	2039	602	747	792	884
85	SCdw	grey/BS/MB/MBmot/SCm/SCdw	6	Superior colliculus motor related deep white layer [left]				258	234	201	241	321	430	1383	2041	812	1222	1217	502
34	SCiw	grey/BS/MB/MBmot/SCm/SCiw	6	Superior colliculus motor related intermediate white layer [right]				1332	2225	1122	1944	2977	3118	6196	14432	5454	5622	5395	4180
35	SCiw	grey/BS/MB/MBmot/SCm/SCiw	6	Superior colliculus motor related intermediate white layer [left]				1817	1660	1064	1648	2396	3204	6672	16177	5290	5170	5269	3800
20	SCig	grey/BS/MB/MBmot/SCm/SCig	6	Superior colliculus motor related intermediate gray layer [right]				1836	1811	1081	2287	3465	3839	7583	13049	6603	8260	7206	5022
21	SCig	grey/BS/MB/MBmot/SCm/SCig	6	Superior colliculus motor related intermediate gray layer [left]				2256	2225	935	2557	2735	3230	7259	15426	5636	5795	5622	4326
1590	PAG	grey/BS/MB/MBmot/PAG	5	Periaqueductal gray [right]				3809	3128	3356	4002	7276	8310	16599	19402	10575	20878	14810	9203
1591	PAG	grey/BS/MB/MBmot/PAG	5	Periaqueductal gray [left]				2942	4043	3864	3419	6273	8206	14651	17639	9895	16983	13408	10829
100	PRC	grey/BS/MB/MBmot/PAG/PRC	6	Precommissural nucleus [right]				177	90	201	238	240	275	615	786	206	549	618	246
101	PRC	grey/BS/MB/MBmot/PAG/PRC	6	Precommissural nucleus [left]				123	144	219	219	334	352	610	1053	547	572	493	588
134	INC	grey/BS/MB/MBmot/PAG/INC	6	Interstitial nucleus of Cajal [right]				39	48	36	25	43	57	117	190	106	346	94	89
135	INC	grey/BS/MB/MBmot/PAG/INC	6	Interstitial nucleus of Cajal [left]				32	17	54	30	25	65	86	217	113	268	71	52
1174	ND	grey/BS/MB/MBmot/PAG/ND	6	Nucleus of Darkschewitsch [right]				42	29	83	37	163	160	191	328	124	573	101	123
1175	ND	grey/BS/MB/MBmot/PAG/ND	6	Nucleus of Darkschewitsch [left]				68	30	123	64	64	43	236	276	175	362	165	65
1228908554	Su3	grey/BS/MB/MBmot/PAG/Su3	6	Supraoculomotor periaqueductal gray [right]				34	56	13	9	40	51	89	150	80	196	81	77
1228908555	Su3	grey/BS/MB/MBmot/PAG/Su3	6	Supraoculomotor periaqueductal gray [left]				55	30	45	11	43	30	147	107	79	171	100	88
2200	PRT	grey/BS/MB/MBmot/PRT	5	Pretectal region [right]				695	1289	935	1134	1876	2010	4799	6469	4775	4989	4449	4209
2201	PRT	grey/BS/MB/MBmot/PRT	5	Pretectal region [left]				800	757	1193	1502	1826	2459	4700	8585	4709	4009	4344	4932
430	APN	grey/BS/MB/MBmot/PRT/APN	6	Anterior pretectal nucleus [right]				287	555	413	603	590	681	2360	3448	3334	2478	2816	1827
431	APN	grey/BS/MB/MBmot/PRT/APN	6	Anterior pretectal nucleus [left]				351	360	598	696	633	1006	1830	4479	2306	1657	1792	2955
1062	MPT	grey/BS/MB/MBmot/PRT/MPT	6	Medial pretectal area [right]				18	60	16	46	84	70	136	203	82	183	100	80
1063	MPT	grey/BS/MB/MBmot/PRT/MPT	6	Medial pretectal area [left]				11	20	36	18	94	64	124	233	162	88	139	132
1256	NOT	grey/BS/MB/MBmot/PRT/NOT	6	Nucleus of the optic tract [right]				87	164	84	27	458	377	378	602	112	310	151	832
1257	NOT	grey/BS/MB/MBmot/PRT/NOT	6	Nucleus of the optic tract [left]				60	53	137	171	397	520	844	1163	607	737	809	333
1268	NPC	grey/BS/MB/MBmot/PRT/NPC	6	Nucleus of the posterior commissure [right]				174	263	276	263	392	388	1015	1108	644	1049	775	651
1269	NPC	grey/BS/MB/MBmot/PRT/NPC	6	Nucleus of the posterior commissure [left]				179	207	225	338	381	377	1014	1303	779	774	819	886
1412	OP	grey/BS/MB/MBmot/PRT/OP	6	Olivary pretectal nucleus [right]				16	65	17	54	51	66	170	247	115	140	89	142
1413	OP	grey/BS/MB/MBmot/PRT/OP	6	Olivary pretectal nucleus [left]				19	16	56	62	76	66	139	233	180	105	184	74
2122	PPT	grey/BS/MB/MBmot/PRT/PPT	6	Posterior pretectal nucleus [right]				99	120	93	111	260	382	615	627	352	626	418	571
2123	PPT	grey/BS/MB/MBmot/PRT/PPT	6	Posterior pretectal nucleus [left]				157	79	116	198	200	392	645	951	579	497	495	460
1098018406	RPF	grey/BS/MB/MBmot/PRT/RPF	6	Retroparafascicular nucleus [right]				14	62	36	30	41	46	125	234	136	203	100	106
1098018407	RPF	grey/BS/MB/MBmot/PRT/RPF	6	Retroparafascicular nucleus [left]				23	22	25	19	45	34	104	223	96	151	106	92
1232	CUN	grey/BS/MB/MBmot/CUN	5	Cuneiform nucleus [right]				191	313	198	202	494	556	609	1076	426	1453	645	644
1233	CUN	grey/BS/MB/MBmot/CUN	5	Cuneiform nucleus [left]				139	213	1006	331	516	528	955	1039	1156	1222	1308	457
428	RN	grey/BS/MB/MBmot/RN	5	Red nucleus [right]				229	563	524	607	386	885	898	2030	736	3315	918	691
429	RN	grey/BS/MB/MBmot/RN	5	Red nucleus [left]				250	233	951	636	465	918	1069	2216	1166	2339	1125	803
70	III	grey/BS/MB/MBmot/III	5	Oculomotor nucleus [right]				19	11	32	30	21	46	31	55	64	150	77	83
71	III	grey/BS/MB/MBmot/III	5	Oculomotor nucleus [left]				51	12	25	43	12	38	94	69	59	149	33	39
1098018422	MA3	grey/BS/MB/MBmot/MA3	5	Medial accesory oculomotor nucleus [right]				5	3	18	4	35	94	10	35	10	125	17	24
1098018423	MA3	grey/BS/MB/MBmot/MA3	5	Medial accesory oculomotor nucleus [left]				77	3	40	20	18	23	19	30	10	44	68	12
1950	EW	grey/BS/MB/MBmot/EW	5	Edinger-Westphal nucleus [right]				10	6	33	73	121	46	102	157	107	214	36	21
1951	EW	grey/BS/MB/MBmot/EW	5	Edinger-Westphal nucleus [left]				12	4	78	157	163	30	271	244	135	252	275	25
230	IV	grey/BS/MB/MBmot/IV	5	Trochlear nucleus [right]				1	3	5	3	5	6	14	7	11	34	11	13
231	IV	grey/BS/MB/MBmot/IV	5	Trochlear nucleus [left]				2	2	6	1	5	6	21	12	14	28	7	8
1213653326	Pa4	grey/BS/MB/MBmot/Pa4	5	Paratrochlear nucleus [right]				2	3	8	3	4	10	23	41	29	83	24	29
1213653327	Pa4	grey/BS/MB/MBmot/Pa4	5	Paratrochlear nucleus [left]				3	8	32	1	5	15	14	49	21	46	15	9
1514	VTN	grey/BS/MB/MBmot/VTN	5	Ventral tegmental nucleus [right]				7	13	5	15	38	40	47	134	43	149	22	61
1515	VTN	grey/BS/MB/MBmot/VTN	5	Ventral tegmental nucleus [left]				12	9	22	9	54	14	87	143	64	132	106	30
462	AT	grey/BS/MB/MBmot/AT	5	Anterior tegmental nucleus [right]				3	2	20	6	7	43	24	67	25	71	25	31
463	AT	grey/BS/MB/MBmot/AT	5	Anterior tegmental nucleus [left]				9	8	12	9	16	21	39	61	27	82	26	10
132	LT	grey/BS/MB/MBmot/LT	5	Lateral terminal nucleus of the accessory optic tract [right]				1	3	5	8	16	15	73	17	54	28	41	6
133	LT	grey/BS/MB/MBmot/LT	5	Lateral terminal nucleus of the accessory optic tract [left]				8	6	2	13	15	21	14	42	5	28	22	34
150	DT	grey/BS/MB/MBmot/DT	5	Dorsal terminal nucleus of the accessory optic tract [right]				1	16	3	1	6	1	8	8	7	12	23	10
151	DT	grey/BS/MB/MBmot/DT	5	Dorsal terminal nucleus of the accessory optic tract [left]				3	1	9	5	12	6	29	5	35	21	28	19
116	MT	grey/BS/MB/MBmot/MT	5	Medial terminal nucleus of the accessory optic tract [right]				11	6	19	6	24	60	78	56	53	148	52	13
117	MT	grey/BS/MB/MBmot/MT	5	Medial terminal nucleus of the accessory optic tract [left]				8	16	15	10	31	27	26	40	14	80	39	15
696	MBsta	grey/BS/MB/MBsta	4	Midbrain behavioral state related [right]				533	671	1285	512	1053	1747	2915	3002	2303	5494	2396	2361
697	MBsta	grey/BS/MB/MBsta	4	Midbrain behavioral state related [left]				513	521	1471	602	1090	1576	3198	3418	2601	4913	3212	1643
748	SNc	grey/BS/MB/MBsta/SNc	5	Substantia nigra compact part [right]				8	36	76	32	45	126	180	176	156	423	143	97
749	SNc	grey/BS/MB/MBsta/SNc	5	Substantia nigra compact part [left]				32	31	64	63	24	59	65	262	79	226	124	72
2104	PPN	grey/BS/MB/MBsta/PPN	5	Pedunculopontine nucleus [right]				205	346	483	180	532	711	1316	1516	964	2777	1051	1141
2105	PPN	grey/BS/MB/MBsta/PPN	5	Pedunculopontine nucleus [left]				207	195	282	259	537	758	1570	1640	1348	2819	1250	735
330	RAmb	grey/BS/MB/MBsta/RAmb	5	Midbrain raphe nuclei [right]				320	289	726	300	476	910	1419	1310	1183	2294	1202	1123
331	RAmb	grey/BS/MB/MBsta/RAmb	5	Midbrain raphe nuclei [left]				274	295	1125	280	529	759	1563	1516	1174	1868	1838	836
24	IF	grey/BS/MB/MBsta/RAmb/IF	6	Interfascicular nucleus raphe [right]				24	12	93	28	45	155	234	174	241	259	207	214
25	IF	grey/BS/MB/MBsta/RAmb/IF	6	Interfascicular nucleus raphe [left]				25	28	170	30	62	65	249	204	192	195	353	137
200	IPN	grey/BS/MB/MBsta/RAmb/IPN	6	Interpeduncular nucleus [right]				164	135	512	162	193	430	542	432	402	1139	469	451
201	IPN	grey/BS/MB/MBsta/RAmb/IPN	6	Interpeduncular nucleus [left]				113	33	780	99	212	398	555	581	368	637	848	253
1214689668	IPR	grey/BS/MB/MBsta/RAmb/IPN/IPR	7	Interpeduncular nucleus rostral [right]				20	15	206	40	40	104	207	84	136	218	160	112
1214689669	IPR	grey/BS/MB/MBsta/RAmb/IPN/IPR	7	Interpeduncular nucleus rostral [left]				20	11	337	25	36	83	182	129	117	128	274	52
1214689676	IPC	grey/BS/MB/MBsta/RAmb/IPN/IPC	7	Interpeduncular nucleus caudal [right]				39	13	111	30	47	96	82	75	53	171	118	47
1214689677	IPC	grey/BS/MB/MBsta/RAmb/IPN/IPC	7	Interpeduncular nucleus caudal [left]				21	2	95	17	22	149	83	112	60	147	122	77
1214689684	IPA	grey/BS/MB/MBsta/RAmb/IPN/IPA	7	Interpeduncular nucleus apical [right]				5	9	7	13	25	36	67	36	44	105	40	38
1214689685	IPA	grey/BS/MB/MBsta/RAmb/IPN/IPA	7	Interpeduncular nucleus apical [left]				10	3	11	9	34	31	56	41	60	58	85	19
1214689692	IPL	grey/BS/MB/MBsta/RAmb/IPN/IPL	7	Interpeduncular nucleus lateral [right]				51	41	43	31	25	42	27	70	31	145	19	54
1214689693	IPL	grey/BS/MB/MBsta/RAmb/IPN/IPL	7	Interpeduncular nucleus lateral [left]				18	2	81	12	31	45	71	119	36	98	96	12
1214689700	IPI	grey/BS/MB/MBsta/RAmb/IPN/IPI	7	Interpeduncular nucleus intermediate [right]				27	12	22	10	13	23	18	29	25	106	22	10
1214689701	IPI	grey/BS/MB/MBsta/RAmb/IPN/IPI	7	Interpeduncular nucleus intermediate [left]				9	1	91	12	16	31	45	70	16	56	60	11
1214689708	IPDM	grey/BS/MB/MBsta/RAmb/IPN/IPDM	7	Interpeduncular nucleus dorsomedial [right]				2	5	39	8	18	39	37	27	27	88	33	47
1214689709	IPDM	grey/BS/MB/MBsta/RAmb/IPN/IPDM	7	Interpeduncular nucleus dorsomedial [left]				6	9	29	5	23	5	39	28	31	26	51	21
1214689716	IPDL	grey/BS/MB/MBsta/RAmb/IPN/IPDL	7	Interpeduncular nucleus dorsolateral [right]				6	27	43	19	16	63	54	64	50	154	39	61
1214689717	IPDL	grey/BS/MB/MBsta/RAmb/IPN/IPDL	7	Interpeduncular nucleus dorsolateral [left]				11	3	70	12	28	23	42	34	24	63	88	22
1214689724	IPRL	grey/BS/MB/MBsta/RAmb/IPN/IPRL	7	Interpeduncular nucleus rostrolateral [right]				6	6	34	9	5	15	31	15	15	101	26	60
1214689725	IPRL	grey/BS/MB/MBsta/RAmb/IPN/IPRL	7	Interpeduncular nucleus rostrolateral [left]				18	1	64	6	6	16	9	11	10	26	48	28
394	RL	grey/BS/MB/MBsta/RAmb/RL	6	Rostral linear nucleus raphe [right]				18	26	28	30	74	56	132	84	120	112	80	35
395	RL	grey/BS/MB/MBsta/RAmb/RL	6	Rostral linear nucleus raphe [left]				44	13	56	45	68	54	167	106	123	126	169	43
1182	CLI	grey/BS/MB/MBsta/RAmb/CLI	6	Central linear nucleus raphe [right]				15	49	10	13	23	70	122	183	135	175	143	166
1183	CLI	grey/BS/MB/MBsta/RAmb/CLI	6	Central linear nucleus raphe [left]				21	109	17	15	13	34	128	172	195	196	162	70
1744	DR	grey/BS/MB/MBsta/RAmb/DR	6	Dorsal nucleus raphe [right]				99	67	83	67	141	199	389	437	285	609	303	257
1745	DR	grey/BS/MB/MBsta/RAmb/DR	6	Dorsal nucleus raphe [left]				71	112	102	91	174	208	464	453	296	714	306	333
2130	HB	grey/BS/HB	3	Hindbrain [right]				15764	30548	28570	33478	21417	51011	63292	99171	87901	136882	70683	73974
2131	HB	grey/BS/HB	3	Hindbrain [left]				19985	25045	25387	31112	18748	50433	64912	90125	87192	139412	78366	73155
1542	P	grey/BS/HB/P	4	Pons [right]				8199	12089	7891	13257	11769	20545	26395	34671	29692	52190	20184	29635
1543	P	grey/BS/HB/P	4	Pons [left]				11096	7723	9885	11018	10269	17329	27072	35804	29875	51607	23963	24590
2264	P-sen	grey/BS/HB/P/P-sen	5	Pons sensory related [right]				605	2193	1019	2331	1660	4302	4121	8373	5734	11264	3718	5678
2265	P-sen	grey/BS/HB/P/P-sen	5	Pons sensory related [left]				1019	560	2584	1486	1779	3304	3903	9425	6188	13036	4258	4236
1224	NLL	grey/BS/HB/P/P-sen/NLL	6	Nucleus of the lateral lemniscus [right]				34	317	64	390	115	755	245	879	149	1471	363	825
1225	NLL	grey/BS/HB/P/P-sen/NLL	6	Nucleus of the lateral lemniscus [left]				231	149	309	174	413	330	939	1435	812	1917	722	380
14	PSV	grey/BS/HB/P/P-sen/PSV	6	Principal sensory nucleus of the trigeminal [right]				87	708	66	613	198	881	726	2278	2163	2544	521	1187
15	PSV	grey/BS/HB/P/P-sen/PSV	6	Principal sensory nucleus of the trigeminal [left]				336	64	526	491	378	688	557	3388	2527	3426	675	865
1734	PB	grey/BS/HB/P/P-sen/PB	6	Parabrachial nucleus [right]				289	700	438	763	957	1975	2390	3802	1980	4223	2106	2418
1735	PB	grey/BS/HB/P/P-sen/PB	6	Parabrachial nucleus [left]				238	299	953	507	691	1788	1788	3292	2038	4362	1778	2111
246	KF	grey/BS/HB/P/P-sen/PB/KF	7	Koelliker-Fuse subnucleus [right]				16	79	37	49	107	254	354	500	355	538	283	210
247	KF	grey/BS/HB/P/P-sen/PB/KF	7	Koelliker-Fuse subnucleus [left]				25	3	108	82	60	173	188	464	316	523	187	320
796	SOC	grey/BS/HB/P/P-sen/SOC	6	Superior olivary complex [right]				195	468	451	565	390	691	760	1414	1442	3026	728	1248
797	SOC	grey/BS/HB/P/P-sen/SOC	6	Superior olivary complex [left]				214	48	796	314	297	498	619	1310	811	3331	1083	880
244	POR	grey/BS/HB/P/P-sen/SOC/POR	7	Superior olivary complex periolivary region [right]				125	355	156	380	222	341	388	351	828	1188	261	622
245	POR	grey/BS/HB/P/P-sen/SOC/POR	7	Superior olivary complex periolivary region [left]				147	0	361	94	60	169	362	652	358	1169	628	392
210	SOCm	grey/BS/HB/P/P-sen/SOC/SOCm	7	Superior olivary complex medial part [right]				36	35	214	142	105	204	210	396	183	715	322	267
211	SOCm	grey/BS/HB/P/P-sen/SOC/SOCm	7	Superior olivary complex medial part [left]				14	44	298	39	27	61	96	260	171	785	157	220
228	SOCl	grey/BS/HB/P/P-sen/SOC/SOCl	7	Superior olivary complex lateral part [right]				34	78	81	43	63	146	162	667	431	1123	145	359
229	SOCl	grey/BS/HB/P/P-sen/SOC/SOCl	7	Superior olivary complex lateral part [left]				53	4	137	181	210	268	161	398	282	1377	298	268
1974	P-mot	grey/BS/HB/P/P-mot	5	Pons motor related [right]				5485	5701	4081	7129	6841	8530	13289	12824	14299	21479	9471	12577
1975	P-mot	grey/BS/HB/P/P-mot	5	Pons motor related [left]				7119	4516	3494	5348	4761	7571	13429	12339	12855	20274	11012	12004
560	B	grey/BS/HB/P/P-mot/B	6	Barrington's nucleus [right]				3	15	38	4	13	9	76	60	60	125	37	36
561	B	grey/BS/HB/P/P-mot/B	6	Barrington's nucleus [left]				15	6	41	5	8	12	44	42	36	58	27	113
1760	DTN	grey/BS/HB/P/P-mot/DTN	6	Dorsal tegmental nucleus [right]				38	32	33	21	66	55	293	315	312	633	194	125
1761	DTN	grey/BS/HB/P/P-mot/DTN	6	Dorsal tegmental nucleus [left]				23	80	69	35	33	98	236	298	212	657	133	275
1199253854	PDTg	grey/BS/HB/P/P-mot/PDTg	6	Posterodorsal tegmental nucleus [right]				3	10	47	11	12	19	39	145	119	247	75	34
1199253855	PDTg	grey/BS/HB/P/P-mot/PDTg	6	Posterodorsal tegmental nucleus [left]				2	36	26	17	13	19	30	158	97	149	49	105
1796	PCG	grey/BS/HB/P/P-mot/PCG	6	Pontine central gray [right]				225	274	754	224	293	620	1393	1686	1474	2557	1292	609
1797	PCG	grey/BS/HB/P/P-mot/PCG	6	Pontine central gray [left]				151	637	443	192	214	707	881	1140	1061	2270	633	1272
1862	PG	grey/BS/HB/P/P-mot/PG	6	Pontine gray [right]				2726	3079	922	4241	3163	3914	5550	2397	4957	5464	2812	5364
1863	PG	grey/BS/HB/P/P-mot/PG	6	Pontine gray [left]				4219	1661	985	2782	1638	3302	6554	3289	4827	4578	5046	4246
2186	PRNc	grey/BS/HB/P/P-mot/PRNc	6	Pontine reticular nucleus caudal part [right]				405	789	1168	832	954	1190	2067	4063	2878	6513	1575	2532
2187	PRNc	grey/BS/HB/P/P-mot/PRNc	6	Pontine reticular nucleus caudal part [left]				540	953	1032	1149	624	1597	2254	3197	3053	6722	1810	2573
636	SG	grey/BS/HB/P/P-mot/SG	6	Supragenual nucleus [right]				5	7	26	4	4	4	49	70	71	81	43	4
637	SG	grey/BS/HB/P/P-mot/SG	6	Supragenual nucleus [left]				1	16	15	7	0	3	32	64	78	114	7	30
1068	SUT	grey/BS/HB/P/P-mot/SUT	6	Supratrigeminal nucleus [right]				82	92	178	65	215	293	438	413	460	874	530	285
1069	SUT	grey/BS/HB/P/P-mot/SUT	6	Supratrigeminal nucleus [left]				51	130	105	124	48	259	280	574	490	800	248	440
1148	TRN	grey/BS/HB/P/P-mot/TRN	6	Tegmental reticular nucleus [right]				1721	1096	588	1370	1858	2034	2787	2525	3091	2751	2353	2935
1149	TRN	grey/BS/HB/P/P-mot/TRN	6	Tegmental reticular nucleus [left]				1946	659	479	751	1816	1166	2558	2243	1993	2088	2454	2071
1242	V	grey/BS/HB/P/P-mot/V	6	Motor nucleus of trigeminal [right]				151	138	142	155	161	132	243	573	409	1115	258	239
1243	V	grey/BS/HB/P/P-mot/V	6	Motor nucleus of trigeminal [left]				102	127	158	101	160	190	248	661	502	1574	252	369
1098018430	P5	grey/BS/HB/P/P-mot/P5	6	Peritrigeminal zone [right]				71	88	142	122	74	196	212	371	307	794	179	267
1098018431	P5	grey/BS/HB/P/P-mot/P5	6	Peritrigeminal zone [left]				46	181	83	120	155	146	196	438	322	855	244	287
1098018438	Acs5	grey/BS/HB/P/P-mot/Acs5	6	Accessory trigeminal nucleus [right]				1	6	3	9	9	15	11	7	13	33	1	20
1098018439	Acs5	grey/BS/HB/P/P-mot/Acs5	6	Accessory trigeminal nucleus [left]				2	11	7	6	13	13	17	24	28	26	18	9
1098018446	PC5	grey/BS/HB/P/P-mot/PC5	6	Parvicellular motor 5 nucleus [right]				38	30	22	46	11	27	89	123	53	169	103	70
1098018447	PC5	grey/BS/HB/P/P-mot/PC5	6	Parvicellular motor 5 nucleus [left]				15	10	23	47	22	35	64	123	77	220	53	98
1098018454	I5	grey/BS/HB/P/P-mot/I5	6	Intertrigeminal nucleus [right]				16	45	18	25	8	22	42	76	95	123	19	57
1098018455	I5	grey/BS/HB/P/P-mot/I5	6	Intertrigeminal nucleus [left]				6	9	28	12	17	24	35	88	79	163	38	116
2234	P-sat	grey/BS/HB/P/P-sat	5	Pons behavioral state related [right]				716	1416	1607	1142	1259	3550	5243	7305	4603	9469	3983	4113
2235	P-sat	grey/BS/HB/P/P-sat	5	Pons behavioral state related [left]				825	1094	1664	1116	1801	2443	4781	6113	3982	8062	4150	3432
1358	CS	grey/BS/HB/P/P-sat/CS	6	Superior central nucleus raphe [right]				133	198	264	164	232	859	873	1470	757	1405	785	778
1359	CS	grey/BS/HB/P/P-sat/CS	6	Superior central nucleus raphe [left]				168	150	308	119	418	489	939	1170	646	1174	1076	479
294	LC	grey/BS/HB/P/P-sat/LC	6	Locus ceruleus [right]				2	22	21	11	11	7	67	103	117	134	56	27
295	LC	grey/BS/HB/P/P-sat/LC	6	Locus ceruleus [left]				0	1	8	15	7	23	35	110	24	89	25	23
324	LDT	grey/BS/HB/P/P-sat/LDT	6	Laterodorsal tegmental nucleus [right]				148	89	106	191	210	506	841	964	666	1122	659	597
325	LDT	grey/BS/HB/P/P-sat/LDT	6	Laterodorsal tegmental nucleus [left]				122	121	201	240	176	442	658	675	601	1077	484	590
1208	NI	grey/BS/HB/P/P-sat/NI	6	Nucleus incertus [right]				15	38	61	13	30	73	249	284	333	630	234	266
1209	NI	grey/BS/HB/P/P-sat/NI	6	Nucleus incertus [left]				24	69	94	26	51	57	341	302	400	594	373	241
292	PRNr	grey/BS/HB/P/P-sat/PRNr	6	Pontine reticular nucleus [right]				399	1003	1067	697	735	1882	2950	4160	2466	5519	2091	2184
293	PRNr	grey/BS/HB/P/P-sat/PRNr	6	Pontine reticular nucleus [left]				486	713	950	678	1092	1310	2453	3518	2027	4484	1976	1756
476	RPO	grey/BS/HB/P/P-sat/RPO	6	Nucleus raphe pontis [right]				9	22	42	30	26	133	127	152	95	321	56	152
477	RPO	grey/BS/HB/P/P-sat/RPO	6	Nucleus raphe pontis [left]				17	19	27	14	38	55	186	135	127	303	103	113
700	SLC	grey/BS/HB/P/P-sat/SLC	6	Subceruleus nucleus [right]				1	10	9	17	6	31	51	59	86	160	38	46
701	SLC	grey/BS/HB/P/P-sat/SLC	6	Subceruleus nucleus [left]				3	9	34	3	9	22	51	76	53	125	33	81
716	SLD	grey/BS/HB/P/P-sat/SLD	6	Sublaterodorsal nucleus [right]				9	34	37	19	9	59	85	113	83	178	64	63
717	SLD	grey/BS/HB/P/P-sat/SLD	6	Sublaterodorsal nucleus [left]				5	12	42	21	10	45	118	127	104	216	80	149
708	MY	grey/BS/HB/MY	4	Medulla [right]				7565	18459	20679	20221	9648	30466	36897	64500	58209	84692	50499	44339
709	MY	grey/BS/HB/MY	4	Medulla [left]				8889	17322	15502	20094	8479	33104	37840	54321	57317	87805	54403	48565
772	MY-sen	grey/BS/HB/MY/MY-sen	5	Medulla sensory related [right]				1271	5925	6438	7684	2595	9824	12204	26759	21410	26268	15660	15375
773	MY-sen	grey/BS/HB/MY/MY-sen	5	Medulla sensory related [left]				2395	4920	4059	6214	2958	10917	11149	22883	20158	26224	20586	15962
414	AP	grey/BS/HB/MY/MY-sen/AP	6	Area postrema [right]				3	42	12	4	43	27	50	0	117	169	146	30
415	AP	grey/BS/HB/MY/MY-sen/AP	6	Area postrema [left]				9	40	9	4	22	29	23	4	133	275	229	25
1214	CN	grey/BS/HB/MY/MY-sen/CN	6	Cochlear nuclei [right]				166	595	3495	1517	289	2076	2506	5545	5849	5832	2915	2573
1215	CN	grey/BS/HB/MY/MY-sen/CN	6	Cochlear nuclei [left]				280	910	807	1170	221	1838	2525	8480	3172	5444	2839	5454
192	DCO	grey/BS/HB/MY/MY-sen/CN/DCO	7	Dorsal cochlear nucleus [right]				112	219	2445	945	204	1385	1828	3616	3367	2633	1832	733
193	DCO	grey/BS/HB/MY/MY-sen/CN/DCO	7	Dorsal cochlear nucleus [left]				173	569	212	186	130	417	959	4912	301	1442	794	2841
202	VCO	grey/BS/HB/MY/MY-sen/CN/VCO	7	Ventral cochlear nucleus [right]				54	376	1050	572	85	691	678	1929	2482	3199	1083	1840
203	VCO	grey/BS/HB/MY/MY-sen/CN/VCO	7	Ventral cochlear nucleus [left]				107	341	595	984	91	1421	1566	3568	2871	4002	2045	2613
1440	DCN	grey/BS/HB/MY/MY-sen/DCN	6	Dorsal column nuclei [right]				116	189	296	186	451	524	953	3237	1325	1499	1552	833
1441	DCN	grey/BS/HB/MY/MY-sen/DCN	6	Dorsal column nuclei [left]				46	395	237	432	273	353	792	623	1264	1550	909	890
1422	CU	grey/BS/HB/MY/MY-sen/DCN/CU	7	Cuneate nucleus [right]				98	159	252	152	377	461	745	2760	1062	1255	1359	598
1423	CU	grey/BS/HB/MY/MY-sen/DCN/CU	7	Cuneate nucleus [left]				39	360	200	427	225	295	599	506	1047	1332	784	660
2078	GR	grey/BS/HB/MY/MY-sen/DCN/GR	7	Gracile nucleus [right]				18	30	44	34	74	63	208	477	263	244	193	235
2079	GR	grey/BS/HB/MY/MY-sen/DCN/GR	7	Gracile nucleus [left]				7	35	37	5	48	58	193	117	217	218	125	230
1806	ECU	grey/BS/HB/MY/MY-sen/ECU	6	External cuneate nucleus [right]				17	111	20	167	172	293	634	2898	765	690	493	713
1807	ECU	grey/BS/HB/MY/MY-sen/ECU	6	External cuneate nucleus [left]				48	190	94	73	241	314	611	673	489	855	534	419
1284	NTB	grey/BS/HB/MY/MY-sen/NTB	6	Nucleus of the trapezoid body [right]				38	12	283	74	114	198	85	154	604	776	125	212
1285	NTB	grey/BS/HB/MY/MY-sen/NTB	6	Nucleus of the trapezoid body [left]				28	236	226	29	4	60	119	408	348	767	176	227
1302	NTS	grey/BS/HB/MY/MY-sen/NTS	6	Nucleus of the solitary tract [right]				392	762	591	704	735	2170	2200	2366	2836	4102	3766	1941
1303	NTS	grey/BS/HB/MY/MY-sen/NTS	6	Nucleus of the solitary tract [left]				409	1127	329	638	462	2156	2575	1908	2734	3425	3839	2559
858	SPVC	grey/BS/HB/MY/MY-sen/SPVC	6	Spinal nucleus of the trigeminal caudal part [right]				263	1451	526	3040	441	2507	3011	6118	5436	5801	4467	4622
859	SPVC	grey/BS/HB/MY/MY-sen/SPVC	6	Spinal nucleus of the trigeminal caudal part [left]				486	1195	715	2137	827	2549	1491	4014	4672	5030	4457	3664
874	SPVI	grey/BS/HB/MY/MY-sen/SPVI	6	Spinal nucleus of the trigeminal interpolar part [right]				153	1804	579	1405	225	1236	2001	4628	2641	4463	1555	2897
875	SPVI	grey/BS/HB/MY/MY-sen/SPVI	6	Spinal nucleus of the trigeminal interpolar part [left]				763	417	1036	1350	642	2509	2069	4673	5125	5588	5737	1666
890	SPVO	grey/BS/HB/MY/MY-sen/SPVO	6	Spinal nucleus of the trigeminal oral part [right]				119	703	416	489	111	745	664	1405	1741	2851	587	1191
891	SPVO	grey/BS/HB/MY/MY-sen/SPVO	6	Spinal nucleus of the trigeminal oral part [left]				319	400	569	381	239	703	705	2100	1784	2784	1649	991
1179016902	Pa5	grey/BS/HB/MY/MY-sen/Pa5	6	Paratrigeminal nucleus [right]				4	256	220	98	14	48	100	408	96	85	54	363
1179016903	Pa5	grey/BS/HB/MY/MY-sen/Pa5	6	Paratrigeminal nucleus [left]				7	10	37	0	27	406	239	0	437	506	217	67
740	MY-mot	grey/BS/HB/MY/MY-mot	5	Medulla motor related [right]				5595	9733	10723	10587	5894	16870	20941	31770	29712	49146	29416	22724
741	MY-mot	grey/BS/HB/MY/MY-mot	5	Medulla motor related [left]				5712	10040	9469	11350	4707	18011	22934	27519	30690	51098	29176	25427
1306	VI	grey/BS/HB/MY/MY-mot/VI	6	Abducens nucleus [right]				0	19	19	11	12	66	53	44	94	129	36	76
1307	VI	grey/BS/HB/MY/MY-mot/VI	6	Abducens nucleus [left]				8	4	27	12	10	38	60	54	76	122	36	77
1322	VII	grey/BS/HB/MY/MY-mot/VII	6	Facial motor nucleus [right]				47	433	242	194	89	276	303	332	909	2510	344	632
1323	VII	grey/BS/HB/MY/MY-mot/VII	6	Facial motor nucleus [left]				76	102	535	163	83	306	263	769	359	2363	674	494
1152	ACVII	grey/BS/HB/MY/MY-mot/ACVII	6	Accessory facial motor nucleus [right]				2	5	0	1	4	3	8	5	14	13	10	9
1153	ACVII	grey/BS/HB/MY/MY-mot/ACVII	6	Accessory facial motor nucleus [left]				0	2	2	10	0	7	1	11	7	31	0	10
270	AMB	grey/BS/HB/MY/MY-mot/AMB	6	Nucleus ambiguus [right]				30	27	28	18	3	33	61	5	57	143	59	32
271	AMB	grey/BS/HB/MY/MY-mot/AMB	6	Nucleus ambiguus [left]				38	21	68	22	5	26	135	92	79	106	91	68
1878	AMBd	grey/BS/HB/MY/MY-mot/AMB/AMBd	7	Nucleus ambiguus dorsal division [right]				10	13	19	5	3	24	17	5	23	82	19	15
1879	AMBd	grey/BS/HB/MY/MY-mot/AMB/AMBd	7	Nucleus ambiguus dorsal division [left]				21	6	37	14	4	9	39	91	40	72	40	18
286	AMBv	grey/BS/HB/MY/MY-mot/AMB/AMBv	7	Nucleus ambiguus ventral division [right]				20	14	9	13	0	9	44	0	34	61	40	17
287	AMBv	grey/BS/HB/MY/MY-mot/AMB/AMBv	7	Nucleus ambiguus ventral division [left]				17	15	31	8	1	17	96	1	39	34	51	50
1678	DMX	grey/BS/HB/MY/MY-mot/DMX	6	Dorsal motor nucleus of the vagus nerve [right]				51	75	91	80	114	272	195	532	402	615	759	657
1679	DMX	grey/BS/HB/MY/MY-mot/DMX	6	Dorsal motor nucleus of the vagus nerve [left]				13	288	102	105	64	63	163	111	389	452	372	583
2096	GRN	grey/BS/HB/MY/MY-mot/GRN	6	Gigantocellular reticular nucleus [right]				973	1417	1093	1321	900	2020	3092	3918	4345	6127	3170	2777
2097	GRN	grey/BS/HB/MY/MY-mot/GRN	6	Gigantocellular reticular nucleus [left]				831	1482	1503	1790	785	2148	3249	3882	4147	7036	3037	3741
744	ICB	grey/BS/HB/MY/MY-mot/ICB	6	Infracerebellar nucleus [right]				1	259	18	27	14	17	18	269	52	119	93	52
745	ICB	grey/BS/HB/MY/MY-mot/ICB	6	Infracerebellar nucleus [left]				1	14	134	40	15	39	20	143	180	183	79	56
166	IO	grey/BS/HB/MY/MY-mot/IO	6	Inferior olivary complex [right]				105	213	606	158	25	260	123	0	375	1012	846	422
167	IO	grey/BS/HB/MY/MY-mot/IO	6	Inferior olivary complex [left]				60	400	136	216	4	299	255	0	452	1123	784	846
272	IRN	grey/BS/HB/MY/MY-mot/IRN	6	Intermediate reticular nucleus [right]				1490	1291	1234	2272	1239	3073	3940	3921	5096	8032	6340	4093
273	IRN	grey/BS/HB/MY/MY-mot/IRN	6	Intermediate reticular nucleus [left]				1250	2179	1295	2350	825	3710	4277	5839	5507	7666	5395	5288
212	ISN	grey/BS/HB/MY/MY-mot/ISN	6	Inferior salivatory nucleus [right]				2	5	0	7	3	17	13	18	11	11	8	22
213	ISN	grey/BS/HB/MY/MY-mot/ISN	6	Inferior salivatory nucleus [left]				4	1	9	3	2	22	10	24	18	44	26	2
406	LIN	grey/BS/HB/MY/MY-mot/LIN	6	Linear nucleus of the medulla [right]				29	33	24	42	10	85	90	200	124	230	76	83
407	LIN	grey/BS/HB/MY/MY-mot/LIN	6	Linear nucleus of the medulla [left]				33	40	66	35	11	97	180	198	153	126	144	115
470	LRN	grey/BS/HB/MY/MY-mot/LRN	6	Lateral reticular nucleus [right]				58	220	355	335	17	696	275	0	738	1118	531	1424
471	LRN	grey/BS/HB/MY/MY-mot/LRN	6	Lateral reticular nucleus [left]				108	145	278	333	6	810	236	0	1088	1533	983	1182
1910	LRNm	grey/BS/HB/MY/MY-mot/LRN/LRNm	7	Lateral reticular nucleus magnocellular part [right]				58	148	355	329	17	666	275	0	708	1115	531	1347
1911	LRNm	grey/BS/HB/MY/MY-mot/LRN/LRNm	7	Lateral reticular nucleus magnocellular part [left]				108	145	243	272	6	709	236	0	1019	1468	935	1182
1926	LRNp	grey/BS/HB/MY/MY-mot/LRN/LRNp	7	Lateral reticular nucleus parvicellular part [right]				0	72	0	6	0	30	0	0	30	3	0	77
1927	LRNp	grey/BS/HB/MY/MY-mot/LRN/LRNp	7	Lateral reticular nucleus parvicellular part [left]				0	0	35	61	0	101	0	0	69	65	48	0
614	MARN	grey/BS/HB/MY/MY-mot/MARN	6	Magnocellular reticular nucleus [right]				256	299	225	303	142	268	576	168	834	1244	970	763
615	MARN	grey/BS/HB/MY/MY-mot/MARN	6	Magnocellular reticular nucleus [left]				175	257	315	335	110	339	620	151	751	1182	864	740
790	MDRN	grey/BS/HB/MY/MY-mot/MDRN	6	Medullary reticular nucleus [right]				669	755	899	818	689	1511	3603	2597	4085	4355	4216	2599
791	MDRN	grey/BS/HB/MY/MY-mot/MDRN	6	Medullary reticular nucleus [left]				421	1290	426	1761	226	1725	2488	3429	3275	3399	2686	3116
2196	MDRNd	grey/BS/HB/MY/MY-mot/MDRN/MDRNd	7	Medullary reticular nucleus dorsal part [right]				284	521	613	408	433	1042	2216	2275	2425	2813	2580	1396
2197	MDRNd	grey/BS/HB/MY/MY-mot/MDRN/MDRNd	7	Medullary reticular nucleus dorsal part [left]				384	730	313	1062	174	1302	1748	2868	2186	2433	2055	1723
2214	MDRNv	grey/BS/HB/MY/MY-mot/MDRN/MDRNv	7	Medullary reticular nucleus ventral part [right]				385	234	286	410	256	469	1387	322	1660	1542	1636	1203
2215	MDRNv	grey/BS/HB/MY/MY-mot/MDRN/MDRNv	7	Medullary reticular nucleus ventral part [left]				37	560	113	699	52	423	740	561	1089	966	631	1393
1704	PARN	grey/BS/HB/MY/MY-mot/PARN	6	Parvicellular reticular nucleus [right]				670	1292	1356	1941	738	3101	3065	4184	4308	7013	3310	3740
1705	PARN	grey/BS/HB/MY/MY-mot/PARN	6	Parvicellular reticular nucleus [left]				1304	997	1178	1692	660	3443	4154	5639	5463	6973	5385	3435
1718	PAS	grey/BS/HB/MY/MY-mot/PAS	6	Parasolitary nucleus [right]				10	24	39	16	63	38	164	277	166	147	67	53
1719	PAS	grey/BS/HB/MY/MY-mot/PAS	6	Parasolitary nucleus [left]				4	20	21	9	15	78	151	0	102	176	122	50
1876	PGRN	grey/BS/HB/MY/MY-mot/PGRN	6	Paragigantocellular reticular nucleus [right]				317	715	348	583	104	913	1080	573	1366	2211	1590	1559
1877	PGRN	grey/BS/HB/MY/MY-mot/PGRN	6	Paragigantocellular reticular nucleus [left]				601	292	753	521	82	1069	1230	863	1502	2584	2558	930
1940	PGRNd	grey/BS/HB/MY/MY-mot/PGRN/PGRNd	7	Paragigantocellular reticular nucleus dorsal part [right]				124	186	99	150	72	443	328	562	471	659	691	386
1941	PGRNd	grey/BS/HB/MY/MY-mot/PGRN/PGRNd	7	Paragigantocellular reticular nucleus dorsal part [left]				127	173	129	152	68	508	356	718	432	610	569	445
1956	PGRNl	grey/BS/HB/MY/MY-mot/PGRN/PGRNl	7	Paragigantocellular reticular nucleus lateral part [right]				193	529	249	433	32	470	752	11	895	1552	899	1173
1957	PGRNl	grey/BS/HB/MY/MY-mot/PGRN/PGRNl	7	Paragigantocellular reticular nucleus lateral part [left]				474	119	624	369	14	561	874	145	1070	1974	1989	485
308	PHY	grey/BS/HB/MY/MY-mot/PHY	6	Perihypoglossal nuclei [right]				163	190	266	95	124	604	577	627	721	1128	1069	152
309	PHY	grey/BS/HB/MY/MY-mot/PHY	6	Perihypoglossal nuclei [left]				87	241	273	129	114	469	655	482	630	1057	394	416
354	NR	grey/BS/HB/MY/MY-mot/PHY/NR	7	Nucleus of Roller [right]				9	15	13	20	12	13	41	94	99	79	69	60
355	NR	grey/BS/HB/MY/MY-mot/PHY/NR	7	Nucleus of Roller [left]				4	18	11	37	9	33	49	66	78	50	37	68
338	PRP	grey/BS/HB/MY/MY-mot/PHY/PRP	7	Nucleus prepositus [right]				154	175	253	75	112	591	536	533	622	1049	1000	92
339	PRP	grey/BS/HB/MY/MY-mot/PHY/PRP	7	Nucleus prepositus [left]				83	223	262	92	105	436	606	416	552	1007	357	348
2138	PPY	grey/BS/HB/MY/MY-mot/PPY	6	Parapyramidal nucleus [right]				3	45	38	28	4	110	35	0	102	154	67	110
2139	PPY	grey/BS/HB/MY/MY-mot/PPY	6	Parapyramidal nucleus [left]				5	16	27	39	1	55	55	8	104	198	211	32
1402	VNC	grey/BS/HB/MY/MY-mot/VNC	6	Vestibular nuclei [right]				651	2214	3723	2096	1495	3337	3172	13044	5125	11841	5211	3046
1403	VNC	grey/BS/HB/MY/MY-mot/VNC	6	Vestibular nuclei [left]				615	1919	2184	1444	1581	3090	4128	5452	5757	13813	4940	3786
418	LAV	grey/BS/HB/MY/MY-mot/VNC/LAV	7	Lateral vestibular nucleus [right]				28	115	394	130	99	179	172	754	491	773	394	229
419	LAV	grey/BS/HB/MY/MY-mot/VNC/LAV	7	Lateral vestibular nucleus [left]				26	152	216	86	88	101	124	420	291	847	253	361
404	MV	grey/BS/HB/MY/MY-mot/VNC/MV	7	Medial vestibular nucleus [right]				379	1179	2371	1229	919	2350	2151	7175	3413	7844	3340	1568
405	MV	grey/BS/HB/MY/MY-mot/VNC/MV	7	Medial vestibular nucleus [left]				450	1046	1445	786	789	1706	2416	3795	3328	8108	2858	1943
450	SPIV	grey/BS/HB/MY/MY-mot/VNC/SPIV	7	Spinal vestibular nucleus [right]				186	835	650	533	389	578	595	3908	761	2111	1134	765
451	SPIV	grey/BS/HB/MY/MY-mot/VNC/SPIV	7	Spinal vestibular nucleus [left]				99	541	388	388	642	1060	1429	248	1780	3030	1703	1214
434	SUV	grey/BS/HB/MY/MY-mot/VNC/SUV	7	Superior vestibular nucleus [right]				58	85	308	204	88	230	254	1207	460	1113	343	484
435	SUV	grey/BS/HB/MY/MY-mot/VNC/SUV	7	Superior vestibular nucleus [left]				40	180	135	184	62	223	159	989	358	1828	126	268
1530	x	grey/BS/HB/MY/MY-mot/x	6	Nucleus x [right]				7	99	3	118	15	55	103	192	24	128	41	103
1531	x	grey/BS/HB/MY/MY-mot/x	6	Nucleus x [left]				59	39	45	65	27	77	129	0	151	300	175	65
1546	XII	grey/BS/HB/MY/MY-mot/XII	6	Hypoglossal nucleus [right]				57	102	116	112	90	100	381	801	755	839	600	300
1547	XII	grey/BS/HB/MY/MY-mot/XII	6	Hypoglossal nucleus [left]				17	283	85	268	80	55	439	347	492	499	218	387
1562	y	grey/BS/HB/MY/MY-mot/y	6	Nucleus y [right]				4	1	0	11	0	15	14	63	9	27	3	20
1563	y	grey/BS/HB/MY/MY-mot/y	6	Nucleus y [left]				2	8	7	8	1	46	36	25	8	132	2	8
758	MY-sat	grey/BS/HB/MY/MY-sat	5	Medulla behavioral state related [right]				18	77	84	61	22	156	350	135	272	540	149	145
759	MY-sat	grey/BS/HB/MY/MY-sat	5	Medulla behavioral state related [left]				32	97	96	70	16	148	426	131	505	612	212	230
412	RM	grey/BS/HB/MY/MY-sat/RM	6	Nucleus raphe magnus [right]				9	33	48	24	15	52	260	127	160	285	60	92
413	RM	grey/BS/HB/MY/MY-sat/RM	6	Nucleus raphe magnus [left]				17	43	52	28	10	49	240	117	252	324	110	157
460	RPA	grey/BS/HB/MY/MY-sat/RPA	6	Nucleus raphe pallidus [right]				2	26	18	31	0	66	33	0	69	193	69	28
461	RPA	grey/BS/HB/MY/MY-sat/RPA	6	Nucleus raphe pallidus [left]				2	25	17	30	1	51	68	0	169	208	77	31
444	RO	grey/BS/HB/MY/MY-sat/RO	6	Nucleus raphe obscurus [right]				7	18	18	6	7	38	57	8	43	62	20	25
445	RO	grey/BS/HB/MY/MY-sat/RO	6	Nucleus raphe obscurus [left]				13	29	27	12	5	48	118	14	84	80	25	42
1024	CB	grey/CB	2	Cerebellum [right]				4793	117980	192014	122997	26460	140529	157196	637546	293451	265177	254153	197104
1025	CB	grey/CB	2	Cerebellum [left]				5423	124455	206603	121286	24598	132632	165306	574915	302278	300581	282738	192871
1056	CBX	grey/CB/CBX	3	Cerebellar cortex [right]				4671	113773	186030	121163	25855	139362	155647	627831	289509	258513	250629	193349
1057	CBX	grey/CB/CBX	3	Cerebellar cortex [left]				5267	121023	197570	118421	23561	129502	161342	561317	290252	289217	274790	189872
1290	VERM	grey/CB/CBX/VERM	4	Vermal regions [right]				2665	71347	97258	59070	14127	57503	73766	316012	130102	120657	113886	81936
1291	VERM	grey/CB/CBX/VERM	4	Vermal regions [left]				3036	65751	113483	65898	13494	81923	82864	288087	146343	152695	150227	84164
1824	LING	grey/CB/CBX/VERM/LING	5	Lingula (I) [right]				12	260	165	94	14	230	211	1005	42	49	599	528
1825	LING	grey/CB/CBX/VERM/LING	5	Lingula (I) [left]				23	171	247	191	13	484	210	1058	91	117	344	361
1840	CENT	grey/CB/CBX/VERM/CENT	5	Central lobule [right]				749	21430	20147	10071	3017	12973	14333	44850	24113	19547	22391	15405
1841	CENT	grey/CB/CBX/VERM/CENT	5	Central lobule [left]				668	17202	27813	15808	3092	25926	20039	52438	32277	24855	30500	14535
1952	CENT2	grey/CB/CBX/VERM/CENT/CENT2	6	Lobule II [right]				313	12377	9783	2993	968	6416	5877	11032	5808	5700	6105	4997
1953	CENT2	grey/CB/CBX/VERM/CENT/CENT2	6	Lobule II [left]				223	7299	15591	4682	1021	10798	7823	13628	9298	7382	10484	5334
1968	CENT3	grey/CB/CBX/VERM/CENT/CENT3	6	Lobule III [right]				436	9053	10364	7078	2049	6557	8456	33818	18305	13847	16286	10408
1969	CENT3	grey/CB/CBX/VERM/CENT/CENT3	6	Lobule III [left]				445	9903	12222	11126	2071	15128	12216	38810	22979	17473	20016	9201
1856	CUL	grey/CB/CBX/VERM/CUL	5	Culmen [right]				875	22600	35992	19419	3349	20527	20797	97243	40509	34201	39126	26059
1857	CUL	grey/CB/CBX/VERM/CUL	5	Culmen [left]				892	20705	40259	22028	3152	31773	22479	89672	47255	43393	52593	26079
2182	CUL4	2610000000	grey/CB/CBX/VERM/CUL/CUL4	5				875	5	5	5	3349	5	5	5	5	5	39126	5
2183	CUL4	2610000000	grey/CB/CBX/VERM/CUL/CUL4	5				892	5	5	5	3152	5	5	5	5	5	52593	5
1872	DEC	grey/CB/CBX/VERM/DEC	5	Declive (VI) [right]				278	12575	14801	10283	1932	10531	18969	50036	32770	26105	21121	17820
1873	DEC	grey/CB/CBX/VERM/DEC	5	Declive (VI) [left]				729	14643	17124	7542	1969	11619	16115	41959	32034	34506	24663	18217
1888	FOTU	grey/CB/CBX/VERM/FOTU	5	Folium-tuber vermis (VII) [right]				64	1920	6210	3212	1236	1717	4882	14176	9227	10753	6750	3648
1889	FOTU	grey/CB/CBX/VERM/FOTU	5	Folium-tuber vermis (VII) [left]				76	2599	5914	1722	1218	1871	4900	10287	9073	16758	4875	4788
1902	PYR	grey/CB/CBX/VERM/PYR	5	Pyramus (VIII) [right]				165	4628	10506	6243	893	2816	4285	22567	10235	11331	7576	4350
1903	PYR	grey/CB/CBX/VERM/PYR	5	Pyramus (VIII) [left]				116	4857	13673	4647	592	2887	5629	16947	8903	11381	9391	4502
1914	UVU	grey/CB/CBX/VERM/UVU	5	Uvula (IX) [right]				314	6832	8090	5386	2688	4515	8016	53147	10020	11118	11018	7888
1915	UVU	grey/CB/CBX/VERM/UVU	5	Uvula (IX) [left]				355	5027	7293	9175	2033	3560	9274	45792	10902	10457	18692	9516
1936	NOD	grey/CB/CBX/VERM/NOD	5	Nodulus (X) [right]				208	1102	1347	4362	998	4194	2273	32988	3186	7553	5305	6238
1937	NOD	grey/CB/CBX/VERM/NOD	5	Nodulus (X) [left]				177	547	1160	4785	1425	3803	4218	29934	5808	11228	9169	6166
2146	HEM	grey/CB/CBX/HEM	4	Hemispheric regions [right]				2006	42426	88772	62093	11728	81859	81881	311819	159407	137856	136743	111413
2147	HEM	grey/CB/CBX/HEM	4	Hemispheric regions [left]				2231	55272	84087	52523	10067	47579	78478	273230	143909	136522	124563	105708
2014	SIM	grey/CB/CBX/HEM/SIM	5	Simple lobule [right]				372	15065	14572	10609	2450	16653	14605	68259	29492	23551	23153	30682
2015	SIM	grey/CB/CBX/HEM/SIM	5	Simple lobule [left]				589	9971	19688	11916	1992	13544	17875	69846	43969	27791	35656	16079
2034	AN	grey/CB/CBX/HEM/AN	5	Ansiform lobule [right]				804	18335	37296	21552	4889	34767	41572	129758	74183	48010	58173	33129
2035	AN	grey/CB/CBX/HEM/AN	5	Ansiform lobule [left]				945	23753	37067	17020	3343	18749	28246	98375	44990	51227	49259	46514
2112	ANcr1	grey/CB/CBX/HEM/AN/ANcr1	6	Crus 1 [right]				391	13437	15210	10890	1870	18024	19021	70944	37294	22997	24297	22608
2113	ANcr1	grey/CB/CBX/HEM/AN/ANcr1	6	Crus 1 [left]				658	8508	22079	7611	1752	11840	20263	52500	36860	32011	34086	24855
2128	ANcr2	grey/CB/CBX/HEM/AN/ANcr2	6	Crus 2 [right]				413	4898	22086	10662	3019	16743	22551	58814	36889	25013	33876	10521
2129	ANcr2	grey/CB/CBX/HEM/AN/ANcr2	6	Crus 2 [left]				287	15245	14988	9409	1591	6909	7983	45875	8130	19216	15173	21659
2050	PRM	grey/CB/CBX/HEM/PRM	5	Paramedian lobule [right]				210	4087	23866	13144	2286	11858	12193	70000	31519	27132	21814	12316
2051	PRM	grey/CB/CBX/HEM/PRM	5	Paramedian lobule [left]				201	12117	10562	10720	1420	4079	6738	45224	14273	20577	15233	16197
2066	COPY	grey/CB/CBX/HEM/COPY	5	Copula pyramidis [right]				168	2166	8920	8810	1422	5403	4789	24902	6743	13320	8728	8152
2067	COPY	grey/CB/CBX/HEM/COPY	5	Copula pyramidis [left]				167	7340	10747	8453	2489	3662	5216	14064	10198	11268	13660	12345
2082	PFL	grey/CB/CBX/HEM/PFL	5	Paraflocculus [right]				397	2089	3738	6891	420	6807	6888	14720	14069	21517	22888	20151
2083	PFL	grey/CB/CBX/HEM/PFL	5	Paraflocculus [left]				191	1525	4857	3380	504	4970	13819	30555	22176	17635	4398	9693
2098	FL	grey/CB/CBX/HEM/FL	5	Flocculus [right]				55	684	380	1087	261	6371	1834	4180	3401	4326	1987	6983
2099	FL	grey/CB/CBX/HEM/FL	5	Flocculus [left]				138	566	1166	1034	319	2575	6584	15166	8303	8024	6357	4880
1038	CBN	grey/CB/CBN	3	Cerebellar nuclei [right]				64	3303	3995	1596	310	637	854	7856	2878	5037	2515	2559
1039	CBN	grey/CB/CBN	3	Cerebellar nuclei [left]				70	2499	7162	2415	673	2648	2759	10904	9189	9439	6128	2172
1978	FN	grey/CB/CBN/FN	4	Fastigial nucleus [right]				20	1503	1092	1009	147	321	289	3458	734	1403	897	667
1979	FN	grey/CB/CBN/FN	4	Fastigial nucleus [left]				16	1401	3941	1192	244	1018	965	2564	3407	3357	2297	591
182	IP	grey/CB/CBN/IP	4	Interposed nucleus [right]				34	1174	1697	438	111	239	259	2891	1091	2446	1138	1247
183	IP	grey/CB/CBN/IP	4	Interposed nucleus [left]				38	907	2713	924	259	1251	994	5469	3628	4238	2587	1102
1692	DN	grey/CB/CBN/DN	4	Dentate nucleus [right]				5	558	1143	131	18	50	255	1264	969	885	371	568
1693	DN	grey/CB/CBN/DN	4	Dentate nucleus [left]				7	157	494	260	159	363	790	2659	2130	1197	1236	404
1179016910	VeCB	grey/CB/CBN/VeCB	4	Vestibulocerebellar nucleus [right]				5	68	63	18	34	27	51	243	84	303	109	77
1179016911	VeCB	grey/CB/CBN/VeCB	4	Vestibulocerebellar nucleus [left]				9	34	14	39	11	16	10	212	24	647	8	75
2018	fiber tracts	fiber tracts	1	fiber tracts [right]				7650	41651	60293	33190	26884	60944	88148	224923	134269	133682	129647	116892
2019	fiber tracts	fiber tracts	1	fiber tracts [left]				10739	42117	47204	34977	29250	50517	72777	163794	121539	108836	107717	122453
1934	cm	fiber tracts/cm	2	cranial nerves [right]				1799	9040	8906	9088	7115	15243	10803	20791	15350	28589	18256	32845
1935	cm	fiber tracts/cm	2	cranial nerves [left]				3411	6298	8616	6465	6721	10334	12975	17812	24987	27847	20808	31150
1898	von	fiber tracts/cm/von	3	vomeronasal nerve [right]				0	0	0	3	0	6	4	2	0	2	0	42
1899	von	fiber tracts/cm/von	3	vomeronasal nerve [left]				0	0	13	3	26	7	12	0	0	27	11	0
1680	In	fiber tracts/cm/In	3	olfactory nerve [right]				767	5718	5712	6943	5244	12306	6576	14987	10404	21461	13174	26667
1681	In	fiber tracts/cm/In	3	olfactory nerve [left]				1776	3673	5624	4669	4527	6557	8188	10512	17680	18624	15391	24977
2032	onl	fiber tracts/cm/In/onl	4	olfactory nerve layer of main olfactory bulb [right]				305	4213	4898	5248	2417	6238	1620	9486	1084	10522	6839	16216
2033	onl	fiber tracts/cm/In/onl	4	olfactory nerve layer of main olfactory bulb [left]				1367	2509	4914	3801	2114	2993	4222	6258	13753	13076	6775	17860
42	lotg	fiber tracts/cm/In/lotg	4	lateral olfactory tract general [right]				261	867	257	947	1063	2080	1804	2255	4569	5140	2410	7858
43	lotg	fiber tracts/cm/In/lotg	4	lateral olfactory tract general [left]				132	564	349	83	811	949	1720	2047	1332	1002	6016	3814
1330	lot	fiber tracts/cm/In/lotg/lot	5	lateral olfactory tract body [right]				136	840	201	944	708	1160	669	1108	3382	3535	1091	7370
1331	lot	fiber tracts/cm/In/lotg/lot	5	lateral olfactory tract body [left]				33	409	293	10	451	467	1241	1649	1145	268	5428	2351
1076	lotd	fiber tracts/cm/In/lotg/lotd	5	dorsal limb [right]				125	27	56	3	355	920	1135	1147	1187	1605	1319	488
1077	lotd	fiber tracts/cm/In/lotg/lotd	5	dorsal limb [left]				99	155	56	73	360	482	479	398	187	734	588	1463
1800	aco	fiber tracts/cm/In/aco	4	anterior commissure olfactory limb [right]				201	638	557	748	1764	3988	3152	3246	4751	5799	3925	2593
1801	aco	fiber tracts/cm/In/aco	4	anterior commissure olfactory limb [left]				277	600	361	785	1602	2615	2246	2207	2595	4546	2600	3303
1696	IIn	fiber tracts/cm/IIn	3	optic nerve [right]				221	366	400	129	554	341	1008	990	839	953	1891	343
1697	IIn	fiber tracts/cm/IIn	3	optic nerve [left]				173	629	270	186	562	364	636	856	1061	1433	1287	1365
1832	bsc	fiber tracts/cm/IIn/bsc	4	brachium of the superior colliculus [right]				30	124	73	22	100	53	248	420	501	265	298	103
1833	bsc	fiber tracts/cm/IIn/bsc	4	brachium of the superior colliculus [left]				37	127	60	45	106	96	355	153	234	191	284	194
672	csc	fiber tracts/cm/IIn/csc	4	superior colliculus commissure [right]				23	31	14	38	42	36	114	133	63	101	83	64
673	csc	fiber tracts/cm/IIn/csc	4	superior colliculus commissure [left]				38	39	20	33	31	47	74	79	59	63	74	87
234	och	fiber tracts/cm/IIn/och	4	optic chiasm [right]				9	16	4	12	117	57	59	85	18	101	150	7
235	och	fiber tracts/cm/IIn/och	4	optic chiasm [left]				33	73	23	21	42	16	31	84	173	267	258	20
250	opt	fiber tracts/cm/IIn/opt	4	optic tract [right]				159	191	309	57	295	195	587	352	257	486	1360	169
251	opt	fiber tracts/cm/IIn/opt	4	optic tract [left]				64	377	163	86	383	205	176	540	595	893	671	1061
1664	IIIn	fiber tracts/cm/IIIn	3	oculomotor nerve [right]				94	100	83	147	109	188	229	360	243	620	341	310
1665	IIIn	fiber tracts/cm/IIIn	3	oculomotor nerve [left]				95	96	148	177	112	147	273	415	279	465	278	399
124	mlf	fiber tracts/cm/IIIn/mlf	4	medial longitudinal fascicle [right]				66	69	52	66	65	141	130	274	180	480	252	256
125	mlf	fiber tracts/cm/IIIn/mlf	4	medial longitudinal fascicle [left]				70	66	110	110	53	89	185	254	175	366	175	260
316	pc	fiber tracts/cm/IIIn/pc	4	posterior commissure [right]				28	29	30	80	40	43	92	81	58	126	82	53
317	pc	fiber tracts/cm/IIIn/pc	4	posterior commissure [left]				24	30	38	65	58	55	85	158	102	99	101	136
1822	IVn	fiber tracts/cm/IVn	3	trochlear nerve [right]				0	2	1	3	10	11	8	22	9	35	21	18
1823	IVn	fiber tracts/cm/IVn	3	trochlear nerve [left]				5	0	4	4	4	13	20	21	16	19	10	14
1802	Vn	fiber tracts/cm/Vn	3	trigeminal nerve [right]				167	1498	1507	680	285	542	735	1321	1427	1090	847	2699
1803	Vn	fiber tracts/cm/Vn	3	trigeminal nerve [left]				376	827	1112	211	261	1416	794	2169	1929	2612	894	1731
186	moV	fiber tracts/cm/Vn/moV	4	motor root of the trigeminal nerve [right]				0	21	18	7	0	6	0	23	0	69	0	38
187	moV	fiber tracts/cm/Vn/moV	4	motor root of the trigeminal nerve [left]				4	17	21	8	5	23	87	104	51	66	63	0
458	sV	fiber tracts/cm/Vn/sV	4	sensory root of the trigeminal nerve [right]				167	1477	1489	673	285	536	735	1298	1427	1021	847	2661
459	sV	fiber tracts/cm/Vn/sV	4	sensory root of the trigeminal nerve [left]				372	810	1091	203	256	1393	707	2065	1878	2546	831	1731
1588	sptV	fiber tracts/cm/Vn/sV/sptV	5	spinal tract of the trigeminal nerve [right]				134	1103	865	632	137	451	616	1296	1298	936	624	1984
1589	sptV	fiber tracts/cm/Vn/sV/sptV	5	spinal tract of the trigeminal nerve [left]				335	423	1000	145	247	1261	655	1542	1494	2383	778	1425
1596	VIIn	fiber tracts/cm/VIIn	3	facial nerve [right]				22	45	85	60	39	96	99	139	176	289	116	171
1597	VIIn	fiber tracts/cm/VIIn	3	facial nerve [left]				24	35	70	47	42	102	108	218	178	244	147	181
2232	gVIIn	fiber tracts/cm/VIIn/gVIIn	4	genu of the facial nerve [right]				1	14	52	16	7	41	32	49	50	121	15	74
2233	gVIIn	fiber tracts/cm/VIIn/gVIIn	4	genu of the facial nerve [left]				12	2	31	15	13	22	48	80	55	85	55	82
1866	VIIIn	fiber tracts/cm/VIIIn	3	vestibulocochlear nerve [right]				113	810	683	537	311	718	977	1355	937	2332	803	1439
1867	VIIIn	fiber tracts/cm/VIIIn	3	vestibulocochlear nerve [left]				398	582	1112	760	508	1123	1972	2297	2837	2885	1545	1382
826	vVIIIn	fiber tracts/cm/VIIIn/vVIIIn	4	vestibular nerve [right]				14	89	63	40	23	78	56	212	239	386	135	99
827	vVIIIn	fiber tracts/cm/VIIIn/vVIIIn	4	vestibular nerve [left]				13	95	120	211	40	374	275	352	499	411	219	622
1896	cVIIIn	fiber tracts/cm/VIIIn/cVIIIn	4	cochlear nerve [right]				99	721	620	497	288	640	921	1143	698	1946	668	1340
1897	cVIIIn	fiber tracts/cm/VIIIn/cVIIIn	4	cochlear nerve [left]				385	487	992	549	468	749	1697	1945	2338	2474	1326	760
1682	tb	fiber tracts/cm/VIIIn/cVIIIn/tb	5	trapezoid body [right]				10	144	145	45	68	91	22	216	218	239	87	155
1683	tb	fiber tracts/cm/VIIIn/cVIIIn/tb	5	trapezoid body [left]				9	134	27	254	5	127	37	88	197	405	51	352
1012	das	fiber tracts/cm/VIIIn/cVIIIn/das	5	dorsal acoustic stria [right]				2	4	15	4	2	3	6	32	12	39	9	4
1013	das	fiber tracts/cm/VIIIn/cVIIIn/das	5	dorsal acoustic stria [left]				2	4	8	3	7	4	3	23	8	34	7	21
1316	ll	fiber tracts/cm/VIIIn/cVIIIn/ll	5	lateral lemniscus [right]				65	366	361	431	159	521	307	819	323	1385	423	995
1317	ll	fiber tracts/cm/VIIIn/cVIIIn/ll	5	lateral lemniscus [left]				240	210	820	230	434	488	1036	1179	1575	1666	1073	314
1266	cic	fiber tracts/cm/VIIIn/cVIIIn/cic	5	inferior colliculus commissure [right]				4	8	6	8	5	11	17	55	22	44	35	39
1267	cic	fiber tracts/cm/VIIIn/cVIIIn/cic	5	inferior colliculus commissure [left]				2	13	9	17	5	20	27	36	39	25	56	33
964	bic	fiber tracts/cm/VIIIn/cVIIIn/bic	5	brachium of the inferior colliculus [right]				18	199	93	9	54	14	569	21	123	239	114	147
965	bic	fiber tracts/cm/VIIIn/cVIIIn/bic	5	brachium of the inferior colliculus [left]				132	126	128	45	17	110	594	619	519	344	139	40
1834	Xn	fiber tracts/cm/Xn	3	vagus nerve [right]				0	6	13	7	3	19	31	32	49	59	17	15
1835	Xn	fiber tracts/cm/Xn	3	vagus nerve [left]				0	11	1	6	2	6	28	17	36	29	39	36
474	ts	fiber tracts/cm/Xn/ts	4	solitary tract [right]				0	6	13	7	3	19	31	32	49	59	17	15
475	ts	fiber tracts/cm/Xn/ts	4	solitary tract [left]				0	11	1	6	2	6	28	17	36	29	39	36
1584	drt	fiber tracts/cm/drt	3	dorsal roots [right]				415	495	422	579	560	1016	1136	1583	1266	1748	1046	1141
1585	drt	fiber tracts/cm/drt	3	dorsal roots [left]				564	445	262	402	677	599	944	1307	971	1509	1206	1065
1864	cett	fiber tracts/cm/drt/cett	4	cervicothalamic tract [right]				415	495	422	579	560	1016	1136	1583	1266	1748	1046	1141
1865	cett	fiber tracts/cm/drt/cett	4	cervicothalamic tract [left]				564	445	262	402	677	599	944	1307	971	1509	1206	1065
1028	dc	fiber tracts/cm/drt/cett/dc	5	dorsal column [right]				11	21	7	13	29	54	53	227	57	88	122	20
1029	dc	fiber tracts/cm/drt/cett/dc	5	dorsal column [left]				0	37	8	2	6	10	21	0	69	41	19	27
760	cuf	fiber tracts/cm/drt/cett/dc/cuf	6	cuneate fascicle [right]				11	21	7	13	29	54	53	227	57	88	122	20
761	cuf	fiber tracts/cm/drt/cett/dc/cuf	6	cuneate fascicle [left]				0	37	8	2	6	10	21	0	69	41	19	27
1394	ml	fiber tracts/cm/drt/cett/ml	5	medial lemniscus [right]				404	474	415	566	531	962	1083	1356	1209	1660	924	1121
1395	ml	fiber tracts/cm/drt/cett/ml	5	medial lemniscus [left]				564	408	254	400	671	589	923	1307	902	1468	1187	1038
1920	cbf	fiber tracts/cbf	2	cerebellum related fiber tracts [right]				806	15875	37853	15076	3887	20847	22863	81243	45446	36681	41604	28739
1921	cbf	fiber tracts/cbf	2	cerebellum related fiber tracts [left]				1454	21374	29396	20477	3788	14830	21095	71656	42171	36246	39518	35637
1488	cbc	fiber tracts/cbf/cbc	3	cerebellar commissure [right]				1	227	159	181	14	54	178	1001	305	261	128	142
1489	cbc	fiber tracts/cbf/cbc	3	cerebellar commissure [left]				2	93	353	272	26	365	239	535	539	318	572	135
1504	cbp	fiber tracts/cbf/cbp	3	cerebellar peduncles [right]				225	1900	1861	864	603	1290	1845	3478	3386	4387	2976	4784
1505	cbp	fiber tracts/cbf/cbp	3	cerebellar peduncles [left]				737	933	1918	852	572	1238	2000	4053	3477	3688	2261	2970
652	scp	fiber tracts/cbf/cbp/scp	4	superior cerebelar peduncles [right]				81	721	449	345	310	551	865	1401	1116	1921	951	1080
653	scp	fiber tracts/cbf/cbp/scp	4	superior cerebelar peduncles [left]				140	423	689	423	321	519	720	1414	825	1700	743	1364
1624	dscp	fiber tracts/cbf/cbp/scp/dscp	5	superior cerebellar peduncle decussation [right]				5	6	7	0	3	6	31	36	25	50	18	17
1625	dscp	fiber tracts/cbf/cbp/scp/dscp	5	superior cerebellar peduncle decussation [left]				2	10	10	7	6	11	37	32	10	52	8	14
1700	uf	fiber tracts/cbf/cbp/scp/uf	5	uncinate fascicle [right]				7	74	89	31	48	34	122	179	137	175	112	76
1701	uf	fiber tracts/cbf/cbp/scp/uf	5	uncinate fascicle [left]				13	48	79	43	29	43	52	158	48	89	72	227
1732	sctv	fiber tracts/cbf/cbp/scp/sctv	5	ventral spinocerebellar tract [right]				7	251	43	95	60	175	100	215	181	353	157	319
1733	sctv	fiber tracts/cbf/cbp/scp/sctv	5	ventral spinocerebellar tract [left]				27	19	93	147	54	70	129	286	160	360	105	34
156	mcp	fiber tracts/cbf/cbp/mcp	4	middle cerebellar peduncle [right]				11	696	534	190	106	488	254	668	307	1028	288	2818
157	mcp	fiber tracts/cbf/cbp/mcp	4	middle cerebellar peduncle [left]				488	198	670	258	168	288	802	1632	1955	979	924	409
2246	icp	fiber tracts/cbf/cbp/icp	4	inferior cerebellar peduncle [right]				133	483	878	329	187	251	726	1409	1963	1438	1737	886
2247	icp	fiber tracts/cbf/cbp/icp	4	inferior cerebellar peduncle [left]				109	312	559	171	83	431	478	1007	697	1009	594	1197
1106	sctd	fiber tracts/cbf/cbp/icp/sctd	5	dorsal spinocerebellar tract [right]				0	90	6	131	0	18	0	0	114	2	0	488
1107	sctd	fiber tracts/cbf/cbp/icp/sctd	5	dorsal spinocerebellar tract [left]				0	0	38	5	0	84	0	105	1	132	0	0
1456	arb	fiber tracts/cbf/arb	3	arbor vitae [right]				580	13748	35833	14031	3270	19503	20840	76764	41755	32033	38500	23813
1457	arb	fiber tracts/cbf/arb	3	arbor vitae [left]				715	20348	27125	19353	3190	13227	18856	67068	38155	32240	36685	32532
969365024	scwm	fiber tracts/scwm	2	supra-callosal cerebral white matter [right]				236	852	746	621	779	1540	4342	12030	6530	6390	6402	2372
969365025	scwm	fiber tracts/scwm	2	supra-callosal cerebral white matter [left]				279	1021	332	517	1160	2141	2245	6123	2564	1539	2322	5371
1966	lfbs	fiber tracts/lfbs	2	lateral forebrain bundle system [right]				2770	9662	8291	5106	9264	14433	33660	75963	44283	39143	41388	30755
1967	lfbs	fiber tracts/lfbs	2	lateral forebrain bundle system [left]				3300	8645	4784	4525	10532	15702	22214	42289	33093	24109	26926	32627
1552	cc	fiber tracts/lfbs/cc	3	corpus callosum [right]				1465	6562	4470	2923	5893	9422	19547	53010	26947	24023	27042	18968
1553	cc	fiber tracts/lfbs/cc	3	corpus callosum [left]				1944	6000	2404	2659	7643	10055	14890	31753	21518	14511	16685	18500
1912	fa	fiber tracts/lfbs/cc/fa	4	corpus callosum anterior forceps [right]				527	2129	1072	1072	2723	3801	6147	9952	7043	6578	7125	4566
1913	fa	fiber tracts/lfbs/cc/fa	4	corpus callosum anterior forceps [left]				736	861	895	1112	3387	4269	6573	7140	6578	4323	5698	5844
1158	ec	fiber tracts/lfbs/cc/fa/ec	5	external capsule [right]				360	792	657	533	1572	2402	3126	4447	3394	3641	4004	2441
1159	ec	fiber tracts/lfbs/cc/fa/ec	5	external capsule [left]				568	518	584	512	1992	2348	2710	3607	3322	2939	2735	3313
1928	ee	fiber tracts/lfbs/cc/ee	4	corpus callosum extreme capsule [right]				49	36	73	90	171	206	399	358	244	669	342	181
1929	ee	fiber tracts/lfbs/cc/ee	4	corpus callosum extreme capsule [left]				34	48	41	48	242	230	309	213	234	288	184	330
2216	ccg	fiber tracts/lfbs/cc/ccg	4	genu of corpus callosum [right]				169	1539	669	315	594	737	2282	4958	2437	1101	2144	1598
2217	ccg	fiber tracts/lfbs/cc/ccg	4	genu of corpus callosum [left]				316	1680	249	208	715	1293	1768	2689	2169	564	1398	808
1942	fp	fiber tracts/lfbs/cc/fp	4	corpus callosum posterior forceps [right]				179	779	573	251	1015	1846	3839	12306	5125	4656	4512	6105
1943	fp	fiber tracts/lfbs/cc/fp	4	corpus callosum posterior forceps [left]				395	508	341	300	1142	1084	2716	5126	6849	4520	4419	3606
969365032	ccb	fiber tracts/lfbs/cc/ccb	4	corpus callosum body [right]				423	1992	1382	1016	1240	2442	5475	21810	9262	8210	10523	5121
969365033	ccb	fiber tracts/lfbs/cc/ccb	4	corpus callosum body [left]				358	2622	589	807	1944	2802	2890	13868	4100	3723	4257	5789
1972	ccs	fiber tracts/lfbs/cc/ccs	4	corpus callosum splenium [right]				118	87	701	179	150	390	1405	3626	2836	2809	2396	1397
1973	ccs	fiber tracts/lfbs/cc/ccs	4	corpus callosum splenium [left]				105	281	289	184	213	377	634	2717	1588	1093	729	2123
1568	cst	fiber tracts/lfbs/cst	3	corticospinal tract [right]				528	1439	1781	950	1084	1393	2909	2907	3329	3411	2335	2767
1569	cst	fiber tracts/lfbs/cst	3	corticospinal tract [left]				355	1080	985	914	1035	1204	1131	3326	2006	2545	2239	3423
12	int	fiber tracts/lfbs/cst/int	4	internal capsule [right]				255	780	763	674	504	862	2257	2090	2590	2199	1793	1574
13	int	fiber tracts/lfbs/cst/int	4	internal capsule [left]				187	486	625	372	485	396	689	1684	1278	788	1967	2006
1848	cpd	fiber tracts/lfbs/cst/cpd	4	cerebal peduncle [right]				84	361	168	85	273	218	264	613	276	481	251	161
1849	cpd	fiber tracts/lfbs/cst/cpd	4	cerebal peduncle [left]				54	205	275	92	368	480	345	1492	407	1232	194	522
380	py	fiber tracts/lfbs/cst/py	4	pyramid [right]				8	35	794	106	25	177	10	7	197	410	58	689
381	py	fiber tracts/lfbs/cst/py	4	pyramid [left]				3	168	63	308	11	219	5	44	141	330	12	649
396	pyd	fiber tracts/lfbs/cst/pyd	4	pyramidal decussation [right]				0	37	10	1	0	30	2	0	7	23	7	20
397	pyd	fiber tracts/lfbs/cst/pyd	4	pyramidal decussation [left]				0	8	4	0	0	10	6	0	12	14	1	9
1792	lfbst	fiber tracts/lfbs/lfbst	3	thalamus related [right]				777	1661	2040	1233	2287	3618	11204	20046	14007	11709	12011	9020
1793	lfbst	fiber tracts/lfbs/lfbst	3	thalamus related [left]				1001	1565	1395	952	1854	4443	6193	7210	9569	7053	8002	10704
2184	em	fiber tracts/lfbs/lfbst/em	4	external medullary lamina of the thalamus [right]				7	66	31	41	72	153	124	451	77	195	51	325
2185	em	fiber tracts/lfbs/lfbst/em	4	external medullary lamina of the thalamus [left]				35	26	128	44	51	88	161	341	269	127	220	38
969365040	or	fiber tracts/lfbs/lfbst/or	4	optic radiation [right]				631	1259	1713	982	1973	3144	9509	17260	11887	9971	10250	7577
969365041	or	fiber tracts/lfbs/lfbst/or	4	optic radiation [left]				825	1284	1002	728	1510	3455	5441	5262	8379	5878	6909	9164
969365048	ar	fiber tracts/lfbs/lfbst/ar	4	auditory radiation [right]				139	336	296	210	242	321	1571	2335	2043	1543	1710	1118
969365049	ar	fiber tracts/lfbs/lfbst/ar	4	auditory radiation [left]				141	255	265	180	293	900	591	1607	921	1048	873	1502
2000	eps	fiber tracts/eps	2	extrapyramidal fiber systems [right]				225	695	479	472	338	1069	1021	1289	1377	2570	906	1730
2001	eps	fiber tracts/eps	2	extrapyramidal fiber systems [left]				229	404	423	453	282	903	1045	1355	1116	2224	1226	1064
1520	epsc	fiber tracts/eps/epsc	3	cerebral nuclei related [right]				33	151	48	151	82	233	155	215	168	427	156	303
1521	epsc	fiber tracts/eps/epsc	3	cerebral nuclei related [left]				21	26	31	46	74	74	134	231	70	119	177	92
204	nst	fiber tracts/eps/epsc/nst	4	nigrostriatal tract [right]				33	151	48	151	82	233	155	215	168	427	156	303
205	nst	fiber tracts/eps/epsc/nst	4	nigrostriatal tract [left]				21	26	31	46	74	74	134	231	70	119	177	92
1754	tsp	fiber tracts/eps/tsp	3	tectospinal pathway [right]				103	203	298	156	134	345	454	490	542	1049	417	585
1755	tsp	fiber tracts/eps/tsp	3	tectospinal pathway [left]				109	305	193	176	112	389	497	466	575	1090	562	554
2103	tspd	fiber tracts/eps/tsp/tspd	4	direct tectospinal pathway [left]				0	0	0	0	0	1	1	0	2	18	0	0
2120	dtd	fiber tracts/eps/tsp/dtd	4	doral tegmental decussation [right]				1	4	1	1	3	14	4	8	8	19	6	4
2121	dtd	fiber tracts/eps/tsp/dtd	4	doral tegmental decussation [left]				5	7	298	6	4	10	11	7	540	1031	14	4
2086	tspc	fiber tracts/eps/tsp/tspc	4	crossed tectospinal pathway [right]				102	199	192	155	131	331	450	482	567	1071	411	581
2087	tspc	fiber tracts/eps/tsp/tspc	4	crossed tectospinal pathway [left]				104	298	133	170	108	378	485	459	667	1094	548	550
1726	rust	fiber tracts/eps/rust	3	rubrospinal tract [right]				89	341	199	165	122	491	412	584	471	1015	333	842
1727	rust	fiber tracts/eps/rust	3	rubrospinal tract [left]				99	73	18	231	96	440	414	658	31	88	487	418
794	vtd	fiber tracts/eps/rust/vtd	4	ventral tegmental decussation [right]				5	24	38	4	34	38	67	128	36	92	35	89
795	vtd	fiber tracts/eps/rust/vtd	4	ventral tegmental decussation [left]				16	40	3447	3	32	23	52	155	19534	18537	24	33
1982	mfbs	fiber tracts/mfbs	2	medial forebrain bundle system [right]				1513	4870	2993	2305	4766	6824	13941	31848	16025	15411	19334	18923
1983	mfbs	fiber tracts/mfbs	2	medial forebrain bundle system [left]				1784	3773	3029	2168	6115	5993	12171	22503	17879	16205	15032	15459
1536	mfbc	fiber tracts/mfbs/mfbc	3	cerebrum related [right]				1194	4036	2621	1876	4313	5779	12513	29397	14410	13254	18113	16663
1537	mfbc	fiber tracts/mfbs/mfbc	3	cerebrum related [left]				1538	3115	138	1778	5552	5198	10726	20378	252	608	13569	14060
1768	amc	fiber tracts/mfbs/mfbc/amc	4	amygdalar capsule [right]				46	91	59	152	253	385	477	521	298	385	640	295
1769	amc	fiber tracts/mfbs/mfbc/amc	4	amygdalar capsule [left]				85	57	90	68	226	300	291	406	307	289	401	437
1816	act	fiber tracts/mfbs/mfbc/act	4	anterior commissure temporal limb [right]				28	152	67	95	119	173	213	260	397	626	425	320
1817	act	fiber tracts/mfbs/mfbc/act	4	anterior commissure temporal limb [left]				38	371	528	195	269	352	456	344	7334	7878	513	348
1880	cing	fiber tracts/mfbs/mfbc/cing	4	cingulum bundle [right]				241	489	228	272	1538	1898	6889	15070	3535	3421	7004	6859
1881	cing	fiber tracts/mfbs/mfbc/cing	4	cingulum bundle [left]				199	781	2107	280	912	1366	2517	4933	9485	6990	3625	5583
2198	fxs	fiber tracts/mfbs/mfbc/fxs	4	fornix system [right]				803	3085	2026	1257	2254	3098	4405	13078	9661	8587	9339	8753
2199	fxs	fiber tracts/mfbs/mfbc/fxs	4	fornix system [left]				1127	1785	947	1137	3884	2934	7167	14184	4127	3760	8353	7318
932	alv	fiber tracts/mfbs/mfbc/fxs/alv	5	alveus [right]				354	913	696	549	1088	1698	2234	6441	3929	4072	4117	2945
933	alv	fiber tracts/mfbs/mfbc/fxs/alv	5	alveus [left]				505	632	0	531	2089	1393	2762	6728	18	10	2771	2928
1060	df	fiber tracts/mfbs/mfbc/fxs/df	5	dorsal fornix [right]				2	25	1	8	5	15	12	151	19	18	18	4
1061	df	fiber tracts/mfbs/mfbc/fxs/df	5	dorsal fornix [left]				1	10	460	15	17	29	18	215	1406	949	11	8
1206	fi	fiber tracts/mfbs/mfbc/fxs/fi	5	fimbria [right]				205	991	940	270	627	491	703	3043	1403	937	2267	1995
1207	fi	fiber tracts/mfbs/mfbc/fxs/fi	5	fimbria [left]				361	490	100	304	618	361	985	1517	474	810	1678	1337
1474	fxpo	fiber tracts/mfbs/mfbc/fxs/fxpo	5	postcommissural fornix [right]				96	348	130	149	193	251	411	439	772	784	679	623
1475	fxpo	fiber tracts/mfbs/mfbc/fxs/fxpo	5	postcommissural fornix [left]				89	136	0	172	319	322	786	633	0	0	713	760
856	mct	fiber tracts/mfbs/mfbc/fxs/fxpo/mct	6	medial corticohypothalamic tract [right]				4	42	0	12	52	10	1	20	5	10	2	16
857	mct	fiber tracts/mfbs/mfbc/fxs/fxpo/mct	6	medial corticohypothalamic tract [left]				0	1	100	2	25	7	8	4	474	810	26	7
872	fx	fiber tracts/mfbs/mfbc/fxs/fxpo/fx	6	columns of the fornix [right]				92	306	130	137	141	241	410	419	767	774	677	607
873	fx	fiber tracts/mfbs/mfbc/fxs/fxpo/fx	6	columns of the fornix [left]				89	135	600	170	294	315	778	629	3460	1461	687	753
1236	hc	fiber tracts/mfbs/mfbc/fxs/hc	5	hippocampal commissures [right]				146	808	259	281	341	643	1045	3004	3538	2776	2258	3186
1237	hc	fiber tracts/mfbs/mfbc/fxs/hc	5	hippocampal commissures [left]				171	517	599	115	841	829	2616	5091	3431	1455	3180	2285
886	dhc	fiber tracts/mfbs/mfbc/fxs/hc/dhc	6	dorsal hippocampal commissure [right]				144	751	249	280	321	633	1016	2957	3519	2753	2249	3176
887	dhc	fiber tracts/mfbs/mfbc/fxs/hc/dhc	6	dorsal hippocampal commissure [left]				163	513	1	112	801	818	2589	4981	29	6	3143	2247
898	vhc	fiber tracts/mfbs/mfbc/fxs/hc/vhc	6	ventral hippocampal commissure [right]				2	57	10	1	20	10	29	47	19	23	9	10
899	vhc	fiber tracts/mfbs/mfbc/fxs/hc/vhc	6	ventral hippocampal commissure [left]				8	4	166	3	40	11	27	110	501	440	37	38
602	st	fiber tracts/mfbs/mfbc/st	4	stria terminalis [right]				76	219	241	100	149	225	529	468	519	235	705	436
603	st	fiber tracts/mfbs/mfbc/st	4	stria terminalis [left]				89	121	16	98	261	246	295	511	32	154	677	374
969365056	stc	fiber tracts/mfbs/mfbc/st/stc	5	commissural branch of stria terminalis [right]				11	7	54	20	44	44	76	69	81	106	132	69
969365057	stc	fiber tracts/mfbs/mfbc/st/stc	5	commissural branch of stria terminalis [left]				20	30	418	26	104	58	97	97	1655	2332	111	80
1648	mfsbshy	fiber tracts/mfbs/mfsbshy	3	hypothalamus related [right]				319	834	372	429	453	1045	1428	2451	1615	2157	1221	2260
1649	mfsbshy	fiber tracts/mfbs/mfsbshy	3	hypothalamus related [left]				246	658	20	390	563	795	1445	2125	176	111	1463	1399
108	mfb	fiber tracts/mfbs/mfsbshy/mfb	4	medial forebrain bundle [right]				26	31	7	31	27	59	155	177	51	124	94	213
109	mfb	fiber tracts/mfbs/mfsbshy/mfb	4	medial forebrain bundle [left]				17	74	19	16	38	36	79	160	10	52	94	128
698	sup	fiber tracts/mfbs/mfsbshy/sup	4	supraoptic commissures [right]				2	18	0	9	1	11	33	6	8	11	14	31
699	sup	fiber tracts/mfbs/mfsbshy/sup	4	supraoptic commissures [left]				4	19	194	3	8	0	1	8	703	1125	33	1
92	mfbsma	fiber tracts/mfbs/mfsbshy/mfbsma	4	mammillary related [right]				112	294	128	215	178	471	623	577	530	949	395	887
93	mfbsma	fiber tracts/mfbs/mfsbshy/mfbsma	4	mammillary related [left]				82	194	20	123	170	332	475	505	101	68	440	536
1506	pm	fiber tracts/mfbs/mfsbshy/mfbsma/pm	5	principal mammillary tract [right]				5	29	12	13	37	40	78	77	106	94	36	140
1507	pm	fiber tracts/mfbs/mfsbshy/mfbsma/pm	5	principal mammillary tract [left]				6	25	125	14	9	36	78	76	500	840	44	101
1380	mtt	fiber tracts/mfbs/mfsbshy/mfbsma/mtt	5	mammillothalamic tract [right]				85	210	76	171	89	295	404	373	330	585	266	605
1381	mtt	fiber tracts/mfbs/mfsbshy/mfbsma/mtt	5	mammillothalamic tract [left]				43	124	30	79	108	192	270	288	89	190	257	328
1362	mtg	fiber tracts/mfbs/mfsbshy/mfbsma/mtg	5	mammillotegmental tract [right]				21	34	35	29	46	129	126	121	91	153	72	133
1363	mtg	fiber tracts/mfbs/mfsbshy/mfbsma/mtg	5	mammillotegmental tract [left]				31	40	19	26	48	89	126	133	13	27	135	95
1346	mp	fiber tracts/mfbs/mfsbshy/mfbsma/mp	5	mammillary peduncle [right]				1	21	5	2	6	7	15	6	3	117	21	9
1347	mp	fiber tracts/mfbs/mfsbshy/mfbsma/mp	5	mammillary peduncle [left]				2	5	185	4	5	15	1	8	766	1044	4	12
2166	mfbse	fiber tracts/mfbs/mfsbshy/mfbse	4	epithalamus related [right]				179	491	237	174	247	504	617	1691	1026	1073	718	1129
2167	mfbse	fiber tracts/mfbs/mfsbshy/mfbse	4	epithalamus related [left]				143	371	119	248	347	427	890	1452	406	539	896	734
1604	sm	fiber tracts/mfbs/mfsbshy/mfbse/sm	5	stria medullaris [right]				158	317	98	100	122	269	368	885	682	546	493	631
1605	sm	fiber tracts/mfbs/mfsbshy/mfbse/sm	5	stria medullaris [left]				105	238	57	137	207	274	611	865	335	494	542	374
1190	fr	fiber tracts/mfbs/mfsbshy/mfbse/fr	5	fasciculus retroflexus [right]				15	164	134	64	122	225	238	769	313	499	204	489
1191	fr	fiber tracts/mfbs/mfsbshy/mfbse/fr	5	fasciculus retroflexus [left]				37	84	9	98	117	147	250	469	25	11	317	352
1222	hbc	fiber tracts/mfbs/mfsbshy/mfbse/hbc	5	habenular commissure [right]				6	10	5	10	3	10	11	37	31	28	21	9
1223	hbc	fiber tracts/mfbs/mfsbshy/mfbse/hbc	5	habenular commissure [left]				1	49	4356	13	23	6	29	118	7501	9723	37	8
146	VS	VS	1	ventricular systems [right]				1059	4218	2405	1330	2180	2179	4237	11487	4851	5046	11160	4935
147	VS	VS	1	ventricular systems [left]				892	3364	2605	1108	2320	2343	4578	13420	4806	6036	4198	7623
162	VL	VS/VL	2	lateral ventricle [right]				640	2744	1476	727	1294	1096	2730	7887	3272	2518	8604	3208
163	VL	VS/VL	2	lateral ventricle [left]				573	2043	78	423	1287	1118	2951	7524	163	192	2752	4964
196	SEZ	VS/VL/SEZ	3	subependymal zone [right]				25	230	17	39	40	47	80	392	111	169	325	114
197	SEZ	VS/VL/SEZ	3	subependymal zone [left]				21	160	1312	11	86	89	256	289	2134	2703	90	168
216	chpl	VS/VL/chpl	3	choroid plexus [right]				244	897	724	230	561	353	823	3244	976	894	1829	1054
217	chpl	VS/VL/chpl	3	choroid plexus [left]				265	956	128	190	422	371	417	4408	770	1080	677	1814
258	V3	VS/V3	2	third ventricle [right]				152	650	402	415	456	505	510	1547	1224	1284	1118	1108
259	V3	VS/V3	2	third ventricle [left]				185	282	95	466	564	676	910	1855	243	504	1058	1373
280	AQ	VS/AQ	2	cerebral aqueduct [right]				141	144	69	25	65	85	105	267	71	180	210	62
281	AQ	VS/AQ	2	cerebral aqueduct [left]				29	243	1528	37	100	61	48	164	1682	2103	92	71
290	V4	VS/V4	2	fourth ventricle [right]				126	680	457	163	365	493	892	1786	284	1064	1228	557
291	V4	VS/V4	2	fourth ventricle [left]				105	795	1025	182	369	488	669	3874	1417	1439	292	1215
306	V4r	VS/V4/V4r	3	lateral recess [right]				37	302	285	139	106	353	735	1616	205	458	835	445
307	V4r	VS/V4/V4r	3	lateral recess [left]				48	321	1	145	167	255	579	3495	0	0	183	1041
328	c	VS/c	2	central canal spinal cord/medulla [right]				0	0		0	0	0	0	0	0	0	0	0
329	c	VS/c	2	central canal spinal cord/medulla [left]				0	1		0	0	0	0	3			4	0
