# Supplementary material for: NEATmap: a high-efficiency deep learning approach for whole mouse brain neuronal activity trace mapping
Source: Natl Sci Rev. 2024 Mar 26;11(5):nwae109. doi: 10.1093/nsr/nwae109 (PMC11145917; doi:10.1093/nsr/nwae109)
Supplement: nwae109_Supplemental_Files [file nwae109_supplemental_files.zip › Supplementary_table_4.xlsx]

## Sheet: Sheet1
Region	Ctrl #1	Ctrl #2	Ctrl #3	Ctrl #4	Ctrl #5	Ctrl #6	FST #1	FST #2	FST #3	FST #4	FST #5	FST #6	P value	FDR q-value	Level
FRP	598	1330	924	1870	1705	3239	5563	15561	8346	5772	5598	9589	0.00193202	0.00384529	**
MO	19071	61418	32430	72411	98806	136364	220344	554569	303606	217893	193596	275393	0.00294703	0.00495198	**
SS	37690	93792	63544	122480	143705	205332	411368	844396	616322	461288	348378	509720	0.000266779	0.000994357	***
GU	1453	4325	1851	5201	9167	12368	11006	19698	19349	20816	10271	9781	0.00686484	0.00925849	**
VISC	2290	3476	2356	4613	8535	10575	17871	38756	24450	23108	15994	15770	0.00106595	0.00239667	**
AUD	10804	17511	8556	19290	24727	45000	87246	160342	88688	84308	71540	63391	0.000798783	0.00202161	**
VIS	49920	43010	15789	75261	124169	193600	241808	337503	210427	261320	221770	229068	0.000453319	0.0014622	**
ACA	5805	15583	7806	10389	22057	29198	65577	118499	67930	74295	70022	79863	2.86251e-05	0.000216217	***
PL	1528	4437	2247	3324	8820	11236	22339	25587	21407	20080	21960	24105	2.06696e-06	6.05324e-05	***
ILA	492	1057	826	808	3192	2942	5764	6254	5174	5944	6237	6613	7.29803e-06	0.000115084	***
ORB	3359	11729	5018	10208	25799	32872	61075	109066	69084	63770	56853	70243	9.88162e-05	0.000518685	***
AI	6915	15033	7768	14147	36804	43911	54948	105532	61498	68364	41627	43288	0.00463077	0.00698021	**
RSP	13307	20433	9957	21398	49090	64041	129224	236821	134571	120926	121060	142976	0.000166385	0.000744808	***
PTLp	6966	6995	4143	7512	18940	26040	47495	75641	48882	44404	38571	51968	9.76973e-05	0.000518685	***
TEa	7121	4814	4926	9717	13900	26539	38171	53632	37891	39056	34917	22393	0.000528846	0.0015434	**
PERI	912	1165	1155	887	2979	2054	7934	8135	6366	3760	4273	4020	0.000746106	0.0019361	**
ECT	1849	2232	3342	3618	6090	7432	16161	22379	16420	13331	11580	9471	0.000377247	0.00124735	**
MOB	44387	33955	39086	31189	91535	204332	262967	187483	189495	265511	254652	233795	0.000484194	0.00149835	**
AOB	660	1071	624	453	2763	4397	6900	5028	5281	10042	7115	7007	0.000320399	0.00113245	**
AON	5464	9651	3568	8388	32283	44578	55156	55655	51753	60465	48707	50541	0.000461916	0.0014622	**
TT	1485	1949	1490	2179	4232	5822	8558	8391	7886	9007	4597	9194	0.000489706	0.00149835	**
DP	279	322	140	347	1311	1499	3393	3980	2670	2717	2429	3493	3.05868e-05	0.000216217	***
PIR	21778	18449	10844	28387	59307	80886	105787	109850	90980	114879	57597	62965	0.00510366	0.00752699	**
NLOT	679	283	503	557	1331	2102	2560	3207	2435	2842	2944	2376	0.000153806	0.000735144	***
COA	3697	4165	4614	5950	8867	16537	17081	24723	16707	16872	17741	12884	0.00223879	0.00426938	**
PAA	1699	1348	1508	2770	4361	5652	7078	8731	5263	7312	6969	4759	0.00224085	0.00426938	**
TR	1288	1432	663	1432	3965	4758	5432	6932	4380	6721	6152	4157	0.0023741	0.00441682	**
HIP	13617	24881	25044	21347	41100	57209	73964	212092	94362	92504	83731	68297	0.00928417	0.0118215	*
RHP	16198	21012	35789	21452	58203	76339	120870	158639	110830	115108	90475	88013	0.000360634	0.00121252	**
EPd	1860	3010	2702	2714	8994	13056	12930	14275	11470	17113	14258	11257	0.00272301	0.00473065	**
EPv	900	1347	1657	751	3355	4299	5346	4420	3006	6805	6743	5033	0.00344132	0.00564377	**
BLAa	670	583	902	1126	2818	3066	3141	3872	2073	4330	4257	3035	0.00754687	0.00991736	**
BLAp	310	568	1187	384	1881	2527	3130	3235	2508	3768	3199	2294	0.00135841	0.00287086	**
BLAv	332	511	833	278	1820	2006	2164	1967	1718	2377	2517	1241	0.0178408	0.0208994	*
BMAa	1076	976	1456	1483	4060	4034	5141	6561	3811	6099	6241	3922	0.00239154	0.00441682	**
BMAp	408	570	1571	636	2384	3047	2852	3383	2576	3452	3665	2083	0.0118028	0.0146641	*
CP	16523	43760	36030	36280	61203	93194	135724	263435	181825	145736	122835	136053	0.000675409	0.00179817	**
ACB	5557	12568	4190	6968	14672	20934	32774	32545	30273	31038	31772	31078	1.43036e-05	0.000177424	***
FS	183	494	702	592	1161	1555	1455	2322	1617	2301	1678	1559	0.00228585	0.00429908	**
OT	3091	3881	3270	4350	8232	15076	16010	24377	22588	16864	10355	15215	0.00267736	0.00473065	**
LS	1789	9872	2851	2492	5691	7692	19494	19641	13800	19730	21835	17199	1.5203e-05	0.000177424	***
SF	136	354	92	493	430	557	1499	1817	1322	1619	1480	1407	5.61864e-07	4.70762e-05	***
SH	3	189	23	10	30	30	73	102	113	162	62	116	0.105395	0.108573	ns
AAA	692	687	500	598	1674	1933	2791	2701	2877	2748	2994	2930	3.34308e-05	0.000228444	***
BA	36	51	25	42	87	125	177	261	72	216	75	144	0.0192193	0.0222597	*
CEA	896	818	2368	1995	4063	4534	4866	5054	3235	5991	5560	3747	0.0138536	0.0169047	*
IA	219	156	377	311	652	908	851	1248	555	1151	1205	707	0.0113573	0.0142837	*
MEA	2079	1606	3912	3539	6543	6431	9712	15180	8130	9078	12242	8014	0.00121915	0.0026308	**
GPe	408	960	1158	1150	1194	2035	2701	4831	3452	3504	3380	2555	0.000189996	0.000794882	***
GPi	81	265	96	282	295	404	467	1165	448	951	551	546	0.00651269	0.00896041	**
SI	1580	4225	2541	3010	5901	8154	11462	13531	12915	13507	9490	12512	4.73581e-05	0.000300775	***
MA	227	489	289	239	821	1107	1577	1957	1998	1451	1122	1305	0.000499824	0.00150682	**
MSC	619	2076	1384	1347	1771	3143	4707	5409	6801	6414	5068	6600	9.35819e-06	0.000137031	***
TRS	173	260	93	346	369	853	1189	2382	1700	1114	1396	1139	0.00054944	0.00156438	**
BST	820	2388	1641	2358	4523	5497	8668	6724	7648	10184	8570	7004	0.000155087	0.000735144	***
BAC	0	5	2	2	28	23	24	20	24	41	37	43	0.00749733	0.00991583	**
VENT	4205	4455	6074	8924	7811	15172	15044	61352	31929	30242	16357	23552	0.0115137	0.0143921	*
SPF	410	229	424	464	606	881	1676	1562	1121	1649	1186	1094	0.000116933	0.000584663	***
SPA	249	209	422	219	541	751	1309	1515	853	1210	860	874	0.000668766	0.00179817	**
PP	55	104	57	53	72	92	258	265	141	237	181	83	0.00271967	0.00473065	**
GENd	866	1291	1645	1088	1354	2194	4381	15467	9119	5677	5390	7143	0.00317063	0.00524177	**
LAT	1304	2087	2599	2974	4143	5418	12043	46032	21833	14427	11809	16612	0.00890482	0.0114093	*
ATN	2036	2975	1868	2875	4694	6737	11395	28462	12099	15386	12285	12601	0.00167984	0.00344367	**
MED	2321	3265	2965	3546	5919	8488	14352	25921	16762	20970	14863	16691	4.84539e-05	0.000300775	***
MTN	3216	4556	2811	4555	5233	7657	14382	14572	11067	15891	12566	12684	4.73641e-06	8.09136e-05	***
ILM	2017	2425	2039	2702	4198	6364	10696	21035	12367	14505	10074	11025	0.000262162	0.000994357	***
RT	696	1417	1867	1294	2536	3810	4837	7193	4135	6392	5163	4890	0.000295047	0.00106113	**
GENv	965	465	887	1591	1944	2538	2296	3807	1486	2879	1743	2077	0.0615751	0.0660885	ns
EPI	433	1482	1596	1194	718	1319	2151	6905	2224	3115	2994	2343	0.017841	0.0208994	*
SO	36	29	39	36	72	158	136	320	110	294	181	184	0.00523336	0.00760878	**
ASO	7	10	9	10	28	33	66	81	48	74	72	60	1.73683e-05	0.000178026	***
PVH	375	246	110	285	663	614	2273	2035	1328	1893	2223	1715	3.95323e-06	8.09136e-05	***
PVa	90	168	96	173	210	328	420	277	322	653	452	453	0.00287	0.00486239	**
PVi	78	329	102	173	306	510	634	446	706	1547	821	1222	0.00500405	0.00743355	**
ARH	168	116	83	135	491	526	1183	1343	1062	1226	1948	1339	2.70966e-05	0.000216217	***
ADP	68	479	370	388	348	665	1212	982	865	1139	1176	1072	2.98167e-05	0.000216217	***
AVP	67	89	238	126	118	297	755	560	736	688	555	674	1.73655e-06	5.97437e-05	***
AVPV	145	214	383	190	605	785	1324	1054	1018	1057	1002	991	0.000157787	0.000735144	***
DMH	487	406	691	419	992	936	3291	3426	2782	2955	4362	3493	6.8892e-07	4.70762e-05	***
MEPO	36	134	106	99	132	175	467	401	265	361	386	334	1.83475e-05	0.000179107	***
MPO	513	1131	936	1254	1893	2513	4432	3400	3683	4307	4198	4024	1.34758e-05	0.000177424	***
OV	11	19	39	17	27	60	77	61	81	97	79	86	0.000167128	0.000744808	***
PD	11	23	7	28	58	62	113	37	115	138	106	86	0.00269905	0.00473065	**
PS	78	312	186	266	351	531	775	602	672	937	836	683	0.000181861	0.000793226	***
PVp	21	25	41	69	143	130	556	521	367	193	863	757	0.000997129	0.00229676	**
PVpo	72	201	156	191	295	338	1265	754	1226	1335	926	1069	4.38485e-06	8.09136e-05	***
SBPV	278	503	199	272	583	407	1157	1172	442	943	866	556	0.00576871	0.00815576	**
SCH	427	255	194	182	818	849	950	662	207	308	628	311	0.745929	0.745929	ns
SFO	5	23	2	7	11	5	17	98	9	66	24	31	0.049388	0.053569	ns
VMPO	42	166	14	79	171	128	422	378	168	316	462	265	0.00105546	0.00239667	**
VLPO	74	102	47	80	142	279	289	457	228	364	344	229	0.0025989	0.00467345	**
AHN	1032	1508	1437	2005	2830	3276	5818	5771	4375	5795	6525	4754	2.73755e-05	0.000216217	***
MBO	551	880	616	573	777	971	4279	5800	3660	2976	3039	3772	2.2923e-05	0.000204963	***
MPN	304	687	337	498	1871	1257	3550	2529	2380	3207	2666	2453	0.000101207	0.000518685	***
PMd	96	133	216	131	479	337	938	1113	683	497	747	588	0.000779019	0.00199624	**
PMv	166	93	266	319	894	841	1168	2138	1573	763	1308	1356	0.00224923	0.00426938	**
PVHd	252	185	446	503	525	715	1511	1086	1065	1550	1313	1168	2.87212e-05	0.000216217	***
VMH	1066	290	1701	1180	1521	1837	2407	3017	2056	2422	3874	2073	0.00370413	0.00588641	**
PH	1258	1476	1212	1764	2760	2982	6331	5723	4557	5597	5726	5819	2.79568e-06	6.36794e-05	***
LHA	2182	2365	2426	3097	4051	5162	9514	9982	8583	10326	9846	9728	2.95002e-07	4.70762e-05	***
LPO	326	729	525	764	1027	1714	2776	2344	3027	3320	2650	2461	1.57927e-05	0.000177424	***
PST	29	18	27	47	29	40	58	70	66	60	63	39	0.00107663	0.00239667	**
PSTN	273	207	112	293	449	361	651	723	522	596	585	814	0.000204037	0.000836553	***
PeF	254	262	378	453	534	633	1476	1352	1423	1553	1755	1168	1.29776e-06	5.97437e-05	***
RCH	79	69	94	27	164	355	445	565	322	242	586	297	0.00451816	0.00696408	**
STN	15	117	124	160	104	157	327	625	260	785	270	378	0.00462322	0.00698021	**
TU	407	405	802	606	1270	792	1933	2113	1559	1472	1790	1624	9.43064e-05	0.000518685	***
ZI	1634	2092	2492	3955	4025	5571	7560	10068	6308	10771	6199	6211	0.00135394	0.00287086	**
SCop	3095	2050	808	2481	3125	4874	7105	11766	5817	7219	6581	5111	0.00214651	0.0042311	**
SCsg	3912	3102	1134	1255	7493	9199	12573	20323	7856	12284	11468	10008	0.00432412	0.00671549	**
SCzo	646	500	293	235	1214	888	2640	3007	1536	3781	2112	1679	0.0007213	0.00189572	**
ICc	2699	5437	3707	9088	5911	11411	11547	21335	11643	18458	10917	12496	0.0049924	0.00743355	**
ICd	3693	8166	4886	9350	7616	13001	15166	26744	13293	19165	16050	14627	0.0024945	0.00452543	**
ICe	2706	8557	5600	7516	5553	10846	13616	28098	13174	18162	10494	13591	0.00776647	0.0100134	*
SCdg	2010	2022	1097	2356	2655	3442	6381	15091	5177	5475	5476	3919	0.0206494	0.0235174	*
SCdw	507	587	334	467	716	770	2209	4080	1414	1969	2009	1386	0.00276969	0.0047447	**
SCiw	3149	3885	2186	3592	5373	6322	12868	30609	10744	10792	10664	7980	0.0169993	0.0202041	*
SCig	4092	4036	2016	4844	6200	7069	14842	28475	12239	14055	12828	9348	0.00393016	0.00615025	**
PRC	300	234	420	457	574	627	1225	1839	753	1121	1111	834	0.00178586	0.00358922	**
INC	71	65	90	55	68	122	203	407	219	614	165	141	0.0183821	0.021411	*
ND	110	59	206	101	227	203	427	604	299	935	266	188	0.0270273	0.030112	*
Su3	89	86	58	20	83	81	236	257	159	367	181	165	0.000915201	0.00215651	**
APN	638	915	1011	1299	1223	1687	4190	7927	5640	4135	4608	4782	4.98847e-05	0.000300775	***
MPT	29	80	52	64	178	134	260	436	244	271	239	212	0.000856637	0.00206601	**
NOT	147	217	221	198	855	897	1222	1765	719	1047	960	1165	0.00514596	0.00753515	**
NPC	353	470	501	601	773	765	2029	2411	1423	1823	1594	1537	2.29959e-05	0.000204963	***
OP	35	81	73	116	127	132	309	480	295	245	273	216	0.000463623	0.0014622	**
PPT	256	199	209	309	460	774	1260	1578	931	1123	913	1031	0.000208656	0.000838714	***
RPF	37	84	61	49	86	80	229	457	232	354	206	198	0.00059186	0.00164989	**
IF	49	40	263	58	107	220	483	378	433	454	560	351	7.37156e-05	0.00041977	***
IPN	277	168	1292	261	405	828	1097	1013	770	1776	1317	704	0.03778	0.0414165	*
RL	62	39	84	75	142	110	299	190	243	238	249	78	0.00347599	0.00565538	**
CLI	36	158	27	28	36	104	250	355	330	371	305	236	1.64441e-05	0.000177424	***
DR	170	179	185	158	315	407	853	890	581	1323	609	590	0.000984048	0.00229238	**
NLL	265	466	373	564	528	1085	1184	2314	961	3388	1085	1205	0.0194448	0.0223445	*
PSV	423	772	592	1104	576	1569	1283	5666	4690	5970	1196	2052	0.0168517	0.0202023	*
PB	527	999	1391	1270	1648	3763	4178	7094	4018	8585	3884	4529	0.00222695	0.00426938	**
SOC	409	516	1247	879	687	1189	1379	2724	2253	6357	1811	2128	0.0266881	0.0298965	*
B	18	21	79	9	21	21	120	102	96	183	64	149	0.00108727	0.00239667	**
DTN	61	112	102	56	99	153	529	613	524	1290	327	400	0.00459155	0.00698021	**
PDTg	5	46	73	28	25	38	69	303	216	396	124	139	0.00713217	0.00955618	**
PCG	376	911	1197	416	507	1327	2274	2826	2535	4827	1925	1881	0.00246071	0.00450398	**
PG	6945	4740	1907	7023	4801	7216	12104	5686	9784	10042	7858	9610	0.0122138	0.0150834	*
PRNc	945	1742	2200	1981	1578	2787	4321	7260	5931	13235	3385	5105	0.00979619	0.0123964	*
SG	6	23	41	11	4	7	81	134	149	195	50	34	0.00561283	0.00804636	**
SUT	133	222	283	189	263	552	718	987	950	1674	778	725	0.00138586	0.00289899	**
TRN	3667	1755	1067	2121	3674	3200	5345	4768	5084	4839	4807	5006	0.000360799	0.00121252	**
V	253	265	300	256	321	322	491	1234	911	2689	510	608	0.0448024	0.0488537	*
P5	117	269	225	242	229	342	408	809	629	1649	423	554	0.0249548	0.0281084	*
Acs5	3	17	10	15	22	28	28	31	41	59	19	29	0.0195106	0.0223445	*
PC5	53	40	45	93	33	62	153	246	130	389	156	168	0.00382935	0.00603859	**
I5	22	54	46	37	25	46	77	164	174	286	57	173	0.00623641	0.00863828	**
CS	301	348	572	283	650	1348	1812	2640	1403	2579	1861	1257	0.000897262	0.00213882	**
LC	2	23	29	26	18	30	102	213	141	223	81	50	0.003018	0.00502999	**
LDT	270	210	307	431	386	948	1499	1639	1267	2199	1143	1187	0.000284121	0.00104009	**
NI	39	107	155	39	81	130	590	586	733	1224	607	507	0.000214938	0.000847351	***
PRNr	885	1716	2017	1375	1827	3192	5403	7678	4493	10003	4067	3940	0.00277739	0.0047447	**
RPO	26	41	69	44	64	188	313	287	222	624	159	265	0.00677254	0.0092558	**
SLC	4	19	43	20	15	53	102	135	139	285	71	127	0.00363458	0.00582101	**
SLD	14	46	79	40	19	104	203	240	187	394	144	212	0.000813428	0.00203357	**
AP	12	82	21	8	65	56	73	4	250	444	375	55	0.0620641	0.0662664	ns
CN	446	1505	4302	2687	510	3914	5031	14025	9021	11276	5754	8027	0.00158099	0.00327376	**
DCN	162	584	533	618	724	877	1745	3860	2589	3049	2461	1723	0.000186068	0.000794663	***
ECU	65	301	114	240	413	607	1245	3571	1254	1545	1027	1132	0.00772927	0.0100134	*
NTB	66	248	509	103	118	258	204	562	952	1543	301	439	0.0634244	0.0673679	ns
NTS	801	1889	920	1342	1197	4326	4775	4274	5570	7527	7605	4500	0.00067167	0.00179817	**
SPVC	749	2646	1241	5177	1268	5056	4502	10132	10108	10831	8924	8286	0.000595569	0.00164989	**
SPVI	916	2221	1615	2755	867	3745	4070	9301	7766	10051	7292	4563	0.000825911	0.0020399	**
SPVO	438	1103	985	870	350	1448	1369	3505	3525	5635	2236	2182	0.00608771	0.00848966	**
Pa5	11	266	257	98	41	454	339	408	533	591	271	430	0.0170503	0.0202041	*
VI	8	23	46	23	22	104	113	98	170	251	72	153	0.00536095	0.00773941	**
VII	123	535	777	357	172	582	566	1101	1268	4873	1018	1126	0.0902945	0.0944407	ns
ACVII	2	7	2	11	4	10	9	16	21	44	10	19	0.0295791	0.0326006	*
AMB	68	48	96	40	8	59	196	97	136	249	150	100	0.00359654	0.00580545	**
DMX	64	363	193	185	178	335	358	643	791	1067	1131	1240	0.00111599	0.00243381	**
GRN	1804	2899	2596	3111	1685	4168	6341	7800	8492	13163	6207	6518	0.000842202	0.00205537	**
ICB	2	273	152	67	29	56	38	412	232	302	172	108	0.127317	0.12985	ns
IO	165	613	742	374	29	559	378	0	827	2135	1630	1268	0.0985777	0.102063	ns
IRN	2740	3470	2529	4622	2064	6783	8217	9760	10603	15698	11735	9381	0.000235444	0.000910678	***
ISN	6	6	9	10	5	39	23	42	29	55	34	24	0.0132942	0.0163193	*
LIN	62	73	90	77	21	182	270	398	277	356	220	198	0.000360356	0.00121252	**
LRN	166	365	633	668	23	1506	511	0	1826	2651	1514	2606	0.0803896	0.0845121	ns
MARN	431	556	540	638	252	607	1196	319	1585	2426	1834	1503	0.00761408	0.00994196	**
MDRN	1090	2045	1325	2579	915	3236	6091	6026	7360	7754	6902	5715	2.53116e-06	6.36794e-05	***
PARN	1974	2289	2534	3633	1398	6544	7219	9823	9771	13986	8695	7175	0.000534542	0.0015434	**
PAS	14	44	60	25	78	116	315	277	268	323	189	103	0.000520698	0.0015434	**
PGRN	918	1007	1101	1104	186	1982	2310	1436	2868	4795	4148	2489	0.00571121	0.00813054	**
PHY	250	431	539	224	238	1073	1232	1109	1351	2185	1463	568	0.00682305	0.00925849	**
PPY	8	61	65	67	5	165	90	8	206	352	278	142	0.0642718	0.0679161	ns
VNC	1266	4133	5907	3540	3076	6427	7300	18496	10882	25654	10151	6832	0.0147806	0.0179292	*
x	66	138	48	183	42	132	232	192	175	428	216	168	0.0160752	0.0193848	*
XII	74	385	201	380	170	155	820	1148	1247	1338	818	687	7.33516e-05	0.00041977	***
y	6	9	7	19	1	61	50	88	17	159	5	28	0.137512	0.139554	ns
RM	26	76	100	52	25	101	500	244	412	609	170	249	0.00176048	0.00357325	**
RPA	4	51	35	61	1	117	101	0	238	401	146	59	0.0960057	0.0999044	ns
RO	20	47	45	18	12	86	175	22	127	142	45	67	0.0569957	0.0614954	ns
CENT2	536	19676	25374	7675	1989	17214	13700	24660	15106	13082	16589	10331	0.464728	0.469307	ns
CENT3	881	18956	22586	18204	4120	21685	20672	72628	41284	31320	36302	19609	0.0284442	0.0315192	*
ANcr1	1049	21945	37289	18501	3622	29864	39284	123444	74154	55008	58383	47463	0.00596482	0.00837527	**
ANcr2	700	20143	37074	20071	4610	23652	30534	104689	45019	44229	49049	32180	0.0231872	0.0262617	*
cuf	11	58	15	15	35	64	74	227	126	129	141	47	0.00731025	0.00973118	**
mct	4	43	0	14	77	17	9	24	5	10	28	23	0.474686	0.477013	ns
fx	181	441	230	307	435	556	1188	1048	1241	1584	1364	1360	1.7486e-06	5.97437e-05	***
dhc	307	1264	848	392	1122	1451	3605	7938	6950	4208	5392	5423	4.90232e-05	0.000300775	***
vhc	10	61	11	4	60	21	56	157	48	29	46	48	0.126525	0.129688	ns
