# Supplementary material for: NEATmap: a high-efficiency deep learning approach for whole mouse brain neuronal activity trace mapping
Source: Natl Sci Rev. 2024 Mar 26;11(5):nwae109. doi: 10.1093/nsr/nwae109 (PMC11145917; doi:10.1093/nsr/nwae109)
Supplement: nwae109_Supplemental_Files [file nwae109_supplemental_files.zip › Supplementary_table_5.xlsx]

## Sheet: Ctrl #1
Region	layer 1	layer 2/3	layer 4	layer 5	layer 6	SUM
FRP	87	118	0	89	2	296
MOp	580	2281	0	1229	413	4503
MOs	649	2137	0	1447	191	4424
SSp-n	137	379	204	156	166	1042
SSp-bfd	292	1338	767	479	383	3259
SSp-ll	36	432	104	134	51	757
SSp-m	333	1148	699	771	629	3580
SSp-ul	176	859	284	234	107	1660
SSp-tr	37	446	129	158	56	826
SSp-un	34	202	68	47	30	381
SSs	519	2126	1034	1146	588	5413
AUDd	124	451	154	226	46	1001
AUDp	164	730	340	510	76	1820
AUDpo	53	231	121	128	25	558
AUDv	129	613	339	577	104	1762
VISal	67	276	165	185	50	743
VISam	144	419	118	171	50	902
VISl	258	932	680	676	150	2696
VISp	1664	5985	2913	2792	912	14266
VISpl	218	284	76	204	44	826
VISpm	136	562	141	213	58	1110
VISli	42	292	169	308	55	866
VISpor	246	916	194	605	131	2092
RSPagl	401	902	0	691	164	2158
RSPd	372	1386	0	982	241	2981
RSPv	138	394	0	436	69	1037
VISa	251	913	311	502	157	2134
VISrl	100	487	218	239	72	1116
ORBl	91	187	0	355	56	689
ORBm	57	50	0	121	15	243
ORBvl	231	251	0	145	22	649
ACAd	183	557	0	677	101	1518
ACAv	179	384	0	554	81	1198
PL	124	143	0	331	82	680
ILA	27	30	0	120	34	211
VISC	84	447	114	273	112	1030
GU	39	204	42	251	95	631
Ald	141	352	0	430	202	1125
Alp	70	499	0	285	118	972
Alv	44	346	0	496	75	961
PERl	112	207	0	84	26	429
TEa	154	986	666	1255	249	3310
ECT	82	339	0	274	114	809

## Sheet: Ctrl #2
Region	layer 1	layer 2/3	layer 4	layer 5	layer 6	SUM
FRP	122	74	0	369	49	614
MOp	1712	6017	0	3812	1530	13071
MOs	3145	4778	0	5830	1176	14929
SSp-n	767	1784	1296	1167	585	5599
SSp-bfd	1182	3172	2784	2033	1149	10320
SSp-ll	518	1310	401	624	184	3037
SSp-m	841	1603	1782	2029	1031	7286
SSp-ul	587	1482	781	887	490	4227
SSp-tr	259	1214	324	501	104	2402
SSp-un	191	532	282	334	169	1508
SSs	1069	2412	1614	2688	946	8729
AUDd	127	586	281	665	113	1772
AUDp	97	795	671	1621	192	3376
AUDpo	26	209	181	412	69	897
AUDv	104	420	453	1112	122	2211
VISal	23	422	347	562	99	1453
VISam	63	338	93	166	27	687
VISl	134	321	304	543	95	1397
VISp	1558	5381	2451	2588	702	12680
VISpl	277	224	23	195	13	732
VISpm	132	934	246	374	57	1743
VISli	66	107	83	248	40	544
VISpor	379	392	34	269	74	1148
RSPagl	439	1458	0	928	144	2969
RSPd	904	2161	0	1427	268	4760
RSPv	491	457	0	899	111	1958
VISa	260	1186	265	314	66	2091
VISrl	114	554	250	279	71	1268
ORBl	413	476	0	961	147	1997
ORBm	424	304	0	736	90	1554
ORBvl	336	770	0	759	104	1969
ACAd	1160	1204	0	1287	375	4026
ACAv	781	729	0	1372	252	3134
PL	605	428	0	902	141	2076
ILA	85	76	0	227	69	457
VISC	189	333	137	621	228	1508
GU	176	454	222	799	255	1906
Ald	422	958	0	1651	359	3390
Alp	549	514	0	668	190	1921
Alv	197	635	0	637	92	1561
PERl	134	323	0	90	17	564
TEa	212	403	315	1000	238	2168
ECT	118	340	0	319	168	945

## Sheet: Ctrl #3
Region	layer 1	layer 2/3	layer 4	layer 5	layer 6	SUM
FRP	142	81	0	188	25	436
MOp	744	2965	0	2690	894	7293
MOs	885	2510	0	3224	703	7322
SSp-n	379	885	512	745	442	2963
SSp-bfd	719	2394	1692	1595	1026	7426
SSp-ll	56	621	179	353	105	1314
SSp-m	1135	2230	1364	1132	694	6555
SSp-ul	211	861	333	486	193	2084
SSp-tr	47	315	88	203	74	727
SSp-un	190	471	171	252	80	1164
SSs	660	2333	1208	1929	674	6804
AUDd	76	390	170	272	57	965
AUDp	33	244	255	479	68	1079
AUDpo	60	73	59	118	28	338
AUDv	176	489	308	561	101	1635
VISal	61	150	95	131	26	463
VISam	23	217	71	133	21	465
VISl	62	116	85	123	35	421
VISp	666	1164	639	719	216	3404
VISpl	232	257	45	482	51	1067
VISpm	61	237	79	107	27	511
VISli	28	9	12	52	21	122
VISpor	238	359	31	332	35	995
RSPagl	181	390	0	340	55	966
RSPd	219	471	0	857	96	1643
RSPv	492	566	0	925	116	2099
VISa	62	379	134	194	61	830
VISrl	124	336	224	300	97	1081
ORBl	193	329	0	471	97	1090
ORBm	153	77	0	156	90	476
ORBvl	168	207	0	231	73	679
ACAd	321	318	0	766	234	1639
ACAv	346	454	0	891	168	1859
PL	270	135	0	388	164	957
ILA	100	70	0	149	46	365
VISC	137	206	101	420	156	1020
GU	41	73	42	387	191	734
Ald	174	431	0	719	251	1575
Alp	233	302	0	440	122	1097
Alv	56	229	0	404	72	761
PERl	129	279	0	137	16	561
TEa	218	549	274	870	275	2186
ECT	197	583	0	515	188	1483

## Sheet: Ctrl #4
Region	layer 1	layer 2/3	layer 4	layer 5	layer 6	SUM
FRP	160	210	0	455	54	879
MOp	1712	10347	0	4883	1595	18537
MOs	1916	7284	0	5485	693	15378
SSp-n	596	1757	1387	625	649	5014
SSp-bfd	828	3097	2024	959	765	7673
SSp-ll	183	1501	406	481	96	2667
SSp-m	1262	4074	2931	2408	1865	12540
SSp-ul	536	2815	906	646	370	5273
SSp-tr	133	1186	317	367	69	2072
SSp-un	225	1062	342	191	113	1933
SSs	1766	6550	3585	4257	2081	18239
AUDd	176	997	480	707	115	2475
AUDp	391	1272	511	978	128	3280
AUDpo	30	262	126	162	27	607
AUDv	177	1025	559	940	153	2854
VISal	103	658	319	277	65	1422
VISam	31	370	105	216	36	758
VISl	116	1380	1021	632	148	3297
VISp	2267	11833	5260	2904	888	23152
VISpl	195	833	199	593	73	1893
VISpm	81	896	341	364	53	1735
VISli	29	333	185	229	43	819
VISpor	199	1569	303	898	131	3100
RSPagl	519	1580	0	812	145	3056
RSPd	507	2762	0	1514	219	5002
RSPv	558	667	0	842	103	2170
VISa	113	826	283	339	62	1623
VISrl	149	941	406	369	101	1966
ORBl	314	731	0	1019	185	2249
ORBm	510	302	0	293	37	1142
ORBvl	248	605	0	486	74	1413
ACAd	661	1088	0	1333	158	3240
ACAv	291	514	0	758	115	1678
PL	443	347	0	659	106	1555
ILA	84	56	0	144	59	343
VISC	190	711	296	687	210	2094
GU	243	595	287	810	331	2266
Ald	307	715	0	1757	480	3259
Alp	169	930	0	557	195	1851
Alv	81	442	0	593	84	1200
PERl	60	264	0	79	19	422
TEa	156	1527	948	1545	340	4516
ECT	152	713	0	541	201	1607

## Sheet: Ctrl #5
Region	layer 1	layer 2/3	layer 4	layer 5	layer 6	SUM
FRP	79	190	0	459	61	789
MOp	823	10918	0	6998	3169	21908
MOs	2087	8880	0	8892	2232	22091
SSp-n	361	1385	1434	727	1014	4921
SSp-bfd	509	4098	2848	2030	1620	11105
SSp-ll	154	1757	645	1036	433	4025
SSp-m	669	4106	3697	2529	2614	13615
SSp-ul	258	2705	1195	1193	858	6209
SSp-tr	79	1220	414	720	288	2721
SSp-un	108	860	425	350	282	2025
SSs	1181	5238	3257	4964	2939	17579
AUDd	90	752	406	679	189	2116
AUDp	305	1127	721	1800	306	4259
AUDpo	68	476	272	533	99	1448
AUDv	282	834	599	1646	289	3650
VISal	119	1191	734	881	237	3162
VISam	133	1086	365	758	215	2557
VISl	285	2060	1593	1768	518	6224
VISp	1607	13356	8947	7600	3020	34530
VISpl	122	361	157	961	154	1755
VISpm	85	1614	687	1251	340	3977
VISli	103	616	370	794	173	2056
VISpor	108	728	237	1408	337	2818
RSPagl	681	3183	0	2234	585	6683
RSPd	775	4696	0	3301	906	9678
RSPv	1030	2041	0	2913	351	6335
VISa	146	1967	829	1179	484	4605
VISrl	131	1399	1016	974	429	3949
ORBl	267	1629	0	3329	631	5856
ORBm	385	555	0	1104	223	2267
ORBvl	242	1402	0	1668	303	3615
ACAd	1612	1224	0	2807	633	6276
ACAv	1275	647	0	1680	257	3859
PL	1247	903	0	1410	424	3984
ILA	330	256	0	586	211	1383
VISC	468	939	237	1424	599	3667
GU	258	943	260	1635	743	3839
Ald	507	2218	0	3917	1324	7966
Alp	503	1311	0	1875	457	4146
Alv	267	1317	0	2288	316	4188
PERl	303	653	0	376	78	1410
TEa	460	1682	920	2650	618	6330
ECT	283	816	0	1065	440	2604

## Sheet: Ctrl #6
Region	layer 1	layer 2/3	layer 4	layer 5	layer 6	SUM
FRP	357	300	0	705	128	1490
MOp	2406	16101	0	8379	3775	30661
MOs	4200	13290	0	11162	2546	31198
SSp-n	840	1503	1141	881	1281	5646
SSp-bfd	1574	4778	3918	2668	2416	15354
SSp-ll	740	3807	1171	1303	789	7810
SSp-m	1493	5496	3573	3288	3573	17423
SSp-ul	423	4075	1742	1430	1452	9122
SSp-tr	290	2922	1048	1330	564	6154
SSp-un	285	1559	500	530	468	3342
SSs	2163	6048	3612	7074	4304	23201
AUDd	736	1588	567	1382	336	4609
AUDp	780	1511	1011	2666	521	6489
AUDpo	319	696	357	694	164	2230
AUDv	716	1690	1320	3146	636	7508
VISal	237	1495	1015	1364	347	4458
VISam	186	1620	591	880	274	3551
VISl	413	2845	2552	2812	789	9411
VISp	5271	17758	11978	14000	4232	53239
VISpl	297	885	269	1341	186	2978
VISpm	455	2743	1147	1577	390	6312
VISli	146	1083	705	1212	281	3427
VISpor	311	2381	636	2565	508	6401
RSPagl	881	4330	0	3124	716	9051
RSPd	1477	7536	0	5009	1042	15064
RSPv	650	2363	0	2341	394	5748
VISa	245	2405	1209	1347	669	5875
VISrl	150	1821	1500	1649	676	5796
ORBl	682	1827	0	4110	777	7396
ORBm	665	528	0	1147	227	2567
ORBvl	452	2066	0	2189	379	5086
ACAd	1532	1893	0	4040	813	8278
ACAv	815	1209	0	2564	458	5046
PL	1079	732	0	2502	652	4965
ILA	106	180	0	658	263	1207
VISC	521	965	393	2030	688	4597
GU	373	1119	458	2165	1034	5149
Ald	919	2793	0	3664	1591	8967
Alp	604	1345	0	2480	629	5058
Alv	413	1836	0	2595	431	5275
PERl	147	431	0	315	66	959
TEa	1002	3197	1942	4767	1180	12088
ECT	255	945	0	1480	518	3198

## Sheet: FST #1
Region	layer 1	layer 2/3	layer 4	layer 5	layer 6	SUM
FRP	536	497	0	1393	177	2603
MOp	2692	21754	0	13753	5970	44169
MOs	5483	21717	0	21845	5493	54538
SSp-n	978	3865	5922	1956	2679	15400
SSp-bfd	2029	14769	18531	7046	5622	47997
SSp-ll	601	6015	2738	2855	1610	13819
SSp-m	1301	6614	5287	3741	3788	20731
SSp-ul	1093	8789	4798	3171	2622	20473
SSp-tr	510	4601	1751	2337	1012	10211
SSp-un	427	3106	1993	1171	958	7655
SSs	2776	15334	10702	10487	6610	45909
AUDd	677	3345	1395	2789	768	8974
AUDp	1285	4199	2385	6335	1006	15210
AUDpo	166	1441	1050	1560	391	4608
AUDv	768	3189	2071	4743	944	11715
VISal	147	1875	1733	1988	645	6388
VISam	348	2451	886	1881	743	6309
VISl	351	2820	2577	3081	1002	9831
VISp	5258	21127	15954	15932	6089	64360
VISpl	977	1223	281	1515	403	4399
VISpm	613	2951	1526	2207	734	8031
VISli	93	1070	818	1397	383	3761
VISpor	268	2471	621	3045	703	7108
RSPagl	2029	5551	0	5125	1638	14343
RSPd	2668	8532	0	6830	2646	20676
RSPv	3493	8375	0	10126	1654	23648
VISa	495	4944	2326	2869	1232	11866
VISrl	299	3271	2638	2518	960	9686
ORBl	1971	3282	0	7064	1301	13618
ORBm	939	980	0	2231	378	4528
ORBvl	1763	3593	0	4245	553	10154
ACAd	3085	3724	0	9104	2330	18243
ACAv	1962	2105	0	5964	1091	11122
PL	1589	1365	0	5534	1340	9828
ILA	155	265	0	1377	542	2339
VISC	570	2367	947	2923	1064	7871
GU	245	982	496	1922	928	4573
Ald	963	1781	0	6106	1647	10497
Alp	591	2659	0	2966	895	7111
Alv	602	2143	0	3703	435	6883
PERl	670	2084	0	852	180	3786
TEa	508	4599	3117	7053	1903	17180
ECT	628	2759	0	2672	1010	7069

## Sheet: FST #2
Region	layer 1	layer 2/3	layer 4	layer 5	layer 6	SUM
FRP	1005	1821	0	3814	570	7210
MOp	8564	47234	0	45203	15914	116915
MOs	15275	39521	0	61216	14220	130232
SSp-n	2874	8063	10218	6693	5246	33094
SSp-bfd	6595	24795	26649	18792	12947	89778
SSp-ll	2490	10687	5310	8837	3905	31229
SSp-m	3268	14339	11557	12469	8317	49950
SSp-ul	3579	15930	9878	12728	6092	48207
SSp-tr	1511	6632	2803	5265	1735	17946
SSp-un	1383	5285	3956	4050	2093	16767
SSs	6715	25631	18605	24804	12484	88239
AUDd	1902	5967	2633	5645	1459	17606
AUDp	3438	7791	4460	11353	2095	29137
AUDpo	866	2193	1261	2961	578	7859
AUDv	1747	4744	3305	8087	1773	19656
VISal	847	3439	2128	3450	918	10782
VISam	1445	3580	1113	3537	906	10581
VISl	1225	4053	3078	4770	1305	14431
VISp	9797	27568	17425	26727	7345	88862
VISpl	480	1065	301	2607	504	4957
VISpm	1529	4192	1496	4153	929	12299
VISli	404	1314	882	2164	503	5267
VISpor	1026	1955	545	4225	698	8449
RSPagl	3254	9076	0	10679	2850	25859
RSPd	4646	12050	0	17821	5188	39705
RSPv	8129	9578	0	20109	3495	41311
VISa	2981	7569	2740	5571	1707	20568
VISrl	1737	4878	2581	3921	1213	14330
ORBl	2828	7343	0	16897	2998	30066
ORBm	1126	1569	0	2920	474	6089
ORBvl	1965	4611	0	6306	1009	13891
ACAd	6762	6542	0	15644	4616	33564
ACAv	3175	4307	0	9901	1842	19225
PL	1543	1565	0	6426	1629	11163
ILA	142	346	0	1457	590	2535
VISC	1958	4453	1823	6915	2114	17263
GU	624	2310	867	3289	1379	8469
Ald	1653	7154	0	13830	3764	26401
Alp	1346	3291	0	4091	880	9608
Alv	1113	4096	0	5626	638	11473
PERl	806	1878	0	950	216	3850
TEa	2000	5805	3361	10244	2702	24112
ECT	933	3677	0	3805	1387	9802

## Sheet: FST #3
Region	layer 1	layer 2/3	layer 4	layer 5	layer 6	SUM
FRP	730	1035	0	1947	230	3942
MOp	5377	31818	0	22359	8741	68295
MOs	6988	25248	0	28531	6998	67765
SSp-n	2058	6820	7852	5423	4404	26557
SSp-bfd	3425	17875	18420	13400	8800	61920
SSp-ll	914	6743	3342	4942	2212	18153
SSp-m	3434	15615	11801	10351	7301	48502
SSp-ul	2235	10202	6408	7763	4142	30750
SSp-tr	268	4118	2186	3230	1269	11071
SSp-un	569	3558	2641	2888	1591	11247
SSs	4902	19723	13215	18779	9105	65724
AUDd	470	3355	1596	3509	931	9861
AUDp	475	3732	2677	7007	1326	15217
AUDpo	244	1057	896	1849	400	4446
AUDv	466	2494	1978	5110	1054	11102
VISal	202	2043	1480	2310	724	6759
VISam	138	2126	772	1890	722	5648
VISl	890	2115	1621	3066	886	8578
VISp	5400	17777	11107	15045	5757	55086
VISpl	1255	1101	145	847	107	3455
VISpm	241	2616	1110	2196	750	6913
VISli	393	826	495	1374	340	3428
VISpor	1124	1587	221	1980	568	5480
RSPagl	1271	5410	0	5261	1711	13653
RSPd	2575	8101	0	9051	3223	22950
RSPv	2589	7019	0	11903	2117	23628
VISa	334	4421	2259	3512	1336	11862
VISrl	583	3437	2279	2813	1064	10176
ORBl	2192	3440	0	8586	1520	15738
ORBm	2008	1546	0	2167	354	6075
ORBvl	1595	3734	0	4271	624	10224
ACAd	4830	3039	0	8467	2452	18788
ACAv	2401	2241	0	6108	986	11736
PL	2604	1707	0	4191	1100	9602
ILA	559	449	0	937	321	2266
VISC	422	3243	1596	3965	1499	10725
GU	736	2189	859	3414	1238	8436
Ald	1655	3425	0	6693	1913	13686
Alp	481	2571	0	2402	780	6234
Alv	828	2257	0	4161	443	7689
PERl	426	1584	0	843	164	3017
TEa	1058	4033	2584	7347	1961	16983
ECT	431	2618	0	3070	1045	7164

## Sheet: FST #4
Region	layer 1	layer 2/3	layer 4	layer 5	layer 6	SUM
FRP	372	583	0	1465	232	2652
MOp	2853	20288	0	15709	7507	46357
MOs	3547	17548	0	21801	6092	48988
SSp-n	1494	4800	5040	4691	3687	19712
SSp-bfd	2785	9764	10451	9112	6005	38117
SSp-ll	1248	4796	2355	4404	2036	14839
SSp-m	1943	11121	10041	6399	7036	36540
SSp-ul	2029	7774	4186	5962	3133	23084
SSp-tr	815	3129	1176	3320	769	9209
SSp-un	677	2578	1403	2146	1102	7906
SSs	3865	14769	10030	14038	8929	51631
AUDd	457	2510	1393	2719	923	8002
AUDp	639	3296	2484	6061	1517	13997
AUDpo	312	1170	816	1715	413	4426
AUDv	854	2447	1969	4884	1357	11511
VISal	210	1979	1540	2097	656	6482
VISam	481	1583	445	1890	627	5026
VISl	812	3297	2659	4011	1173	11952
VISp	5799	25750	16740	18530	7058	73877
VISpl	935	1223	283	1381	420	4242
VISpm	448	2067	869	2566	651	6601
VISli	347	928	596	1669	381	3921
VISpor	1441	1938	283	2726	597	6985
RSPagl	1903	2933	0	5078	1455	11369
RSPd	2708	5153	0	8629	2295	18785
RSPv	7151	5009	0	10657	1869	24686
VISa	1133	3766	1482	3519	866	10766
VISrl	993	3167	2039	2623	873	9695
ORBl	1608	3365	0	8549	1613	15135
ORBm	1416	1494	0	2169	464	5543
ORBvl	799	2929	0	3931	733	8392
ACAd	2851	4243	0	9544	2702	19340
ACAv	1352	3093	0	7813	1422	13680
PL	2000	1295	0	4282	1231	8808
ILA	587	589	0	1042	377	2595
VISC	796	2432	1228	3749	1673	9878
GU	497	2614	973	3388	1467	8939
Ald	838	3169	0	7515	2575	14097
Alp	929	2359	0	3436	1243	7967
Alv	359	2625	0	4258	527	7769
PERl	258	787	0	549	142	1736
TEa	1585	3917	2118	7542	2182	17344
ECT	347	1765	0	2333	1109	5554

[truncated: 3 more sheets: FST #5, FST #6, FDR q value]
