# Supplementary material for: NEATmap: a high-efficiency deep learning approach for whole mouse brain neuronal activity trace mapping
Source: Natl Sci Rev. 2024 Mar 26;11(5):nwae109. doi: 10.1093/nsr/nwae109 (PMC11145917; doi:10.1093/nsr/nwae109)
Supplement: nwae109_Supplemental_Files [file nwae109_supplemental_files.zip › Supplementary_table_6.xlsx]

## Sheet: Sheet1
Region	left FDR q-value	right FDR q-value	left_Confidence level	right_Confidence level		Left: nonsignificant Right: significant						Left: significant Right: nonsignificant
FRP	0.00453019	0.0124321	**	*		IA	0.0509773	0.0229353	ns	*		PP	0.0126578	0.454744	*	ns
MO	0.00686068	0.00688218	**	**		PVa	0.0836473	0.0294959	ns	*		GENv	0.0460407	0.160495	*	ns
SS	0.00426015	0.000482513	**	***		PVi	0.0688796	0.0309031	ns	*		SO	0.0108922	0.0613654	*	ns
IA	0.0509773	0.0229353	ns	*		ND	0.0892194	0.011067	ns	*		PST	0.0255524	0.0554726	*	ns
VISC	0.0137894	0.000823423	*	***		NLL	0.149045	0.0115253	ns	*		STN	0.0220491	0.175406	*	ns
AUD	0.00415872	0.00219231	**	**		Acs5	0.198451	0.0102765	ns	*		SOC	0.0261023	0.0521691	*	ns
VIS	0.00140366	0.00597797	**	**		GU	0.0506664	0.0069498	ns	**		V	0.0496806	0.0569107	*	ns
ACA	0.000462926	0.000482513	***	***		BMAp	0.0918677	0.00747274	ns	**		ISN	0.0391109	0.0754128	*	ns
PL	0.000137363	0.000175652	***	***		SBPV	0.166302	0.00391647	ns	**		ANcr2	0.023744	0.101207	*	ns
ILA	0.000384722	0.000527967	***	***		VLPO	0.0818204	0.00957159	ns	**		EPd	0.00341747	0.0522641	**	ns
ORB	0.00188495	0.000415302	**	***		NOT	0.179035	0.00627579	ns	**		GPi	0.00819191	0.0720368	**	ns
AI	0.0391109	0.00227323	*	**		PG	0.0996922	0.00936243	ns	**		TU	0.00544581	0.188624	**	ns
RSP	0.000462926	0.00425119	***	**		AMB	0.100806	0.00209156	ns	**		ACVII	0.00297644	0.219161	**	ns
PTLp	0.00288441	0.000415302	**	***
TEa	0.00491722	0.00129301	**	**
PERI	0.00198743	0.00566328	**	**
ECT	0.0043397	0.000482513	**	***
MOB	0.000972872	0.00747274	***	**
AOB	0.00415872	0.0258299	**	*
AON	0.00288441	0.00337923	**	**
TT	0.00981296	0.0289103	**	*
DP	0.00188102	0.00241938	**	**
PIR	0.037539	0.00277691	*	**
NLOT	0.00180196	0.00425119	**	**
COA	0.0150067	0.0195662	*	*
PAA	0.037539	0.00899928	*	**
TR	0.0126578	0.0130478	*	*
HIP	0.0261023	0.0069498	*	**
RHP	0.00453473	0.00219665	**	**
PP	0.0126578	0.454744	*	ns
EPv	0.0223783	0.00749904	*	**
BLAa	0.039978	0.00678954	*	**
BLAp	0.0104383	0.0021643	*	**
PVa	0.0836473	0.0294959	ns	*
BMAa	0.0126578	0.011596	*	*
PVi	0.0688796	0.0309031	ns	*
CP	0.00288441	0.00368638	**	**
ACB	0.000384722	0.000415302	***	***
FS	0.00691428	0.0115253	**	*
OT	0.0327383	0.00110665	*	**
LS	0.000570214	0.000358402	***	***
SF	9.69e-05	0.000358402	***	***
ND	0.0892194	0.011067	ns	*
AAA	0.0110876	0.00396678	*	**
NLL	0.149045	0.0115253	ns	*
CEA	0.0310737	0.0344668	*	*
Acs5	0.198451	0.0102765	ns	*
MEA	0.0189703	0.011067	*	*
GPe	0.00188102	0.0225406	**	*
GENv	0.0460407	0.160495	*	ns
SI	0.000730148	0.000449202	***	***
MA	0.00416546	0.00632214	**	**
MSC	0.000137363	0.000823423	***	***
TRS	0.00228068	0.00340856	**	**
BST	0.00346216	0.00130453	**	**
GU	0.0506664	0.0069498	ns	**
VENT	0.0251129	0.00940071	*	**
SPF	0.00299884	0.000482513	**	***
SPA	0.00288441	0.00396678	**	**
SO	0.0108922	0.0613654	*	ns
GENd	0.00601445	0.00915601	**	**
LAT	0.0269229	0.00598659	*	**
ATN	0.0125903	0.0017507	*	**
MED	0.000730776	0.000415302	***	***
MTN	0.000137363	0.000358402	***	***
ILM	0.00198743	0.000878669	**	***
RT	0.0126578	0.00515268	*	**
PST	0.0255524	0.0554726	*	ns
EPI	0.0462282	0.0168396	*	*
STN	0.0220491	0.175406	*	ns
ASO	0.00140366	0.000823423	**	***
PVH	0.0126578	0.000399892	*	***
BMAp	0.0918677	0.00747274	ns	**
SBPV	0.166302	0.00391647	ns	**
ARH	0.00907581	0.000127756	**	***
ADP	0.000570214	0.00243962	***	**
AVP	0.00192792	1.84e-05	**	***
AVPV	0.00415872	0.000823423	**	***
DMH	0.00288441	1.84e-05	**	***
MEPO	0.00257889	0.000106094	**	***
MPO	0.0008619	0.000302365	***	***
OV	0.0088168	0.000482513	**	***
PD	0.00729199	0.0102426	**	*
PS	0.000570214	0.00430653	***	**
PVp	0.00601445	0.00399881	**	**
PVpo	9.69e-05	0.00186142	***	**
VLPO	0.0818204	0.00957159	ns	**
NOT	0.179035	0.00627579	ns	**
PG	0.0996922	0.00936243	ns	**
VMPO	0.0491531	0.00283054	*	**
AMB	0.100806	0.00209156	ns	**
AHN	0.00040314	0.00084615	***	***
MBO	0.000168832	0.00219231	***	**
MPN	0.00140366	0.000954594	**	***
PMd	0.0144653	0.000594869	*	***
PMv	0.00188102	0.0484952	**	*
PVHd	0.000342985	0.00130455	***	**
VMH	0.0134014	0.0135554	*	*
PH	0.000436366	3.06e-05	***	***
LHA	0.000168832	0.000482513	***	***
LPO	0.00638548	0.000127756	**	***
SOC	0.0261023	0.0521691	*	ns
PSTN	0.000730776	0.0289103	***	*
PeF	0.000137363	0.00195874	***	**
RCH	0.0174108	0.0455617	*	*
V	0.0496806	0.0569107	*	ns
ISN	0.0391109	0.0754128	*	ns
ZI	0.00546152	0.00598659	**	**
SCop	0.00504059	0.00621876	**	**
SCsg	0.0143471	0.00915601	*	**
SCzo	0.00686068	0.00219231	**	**
ICc	0.0143436	0.0069498	*	**
ICd	0.00601445	0.00598659	**	**
ICe	0.0183801	0.0129928	*	*
SCdg	0.0220491	0.0346638	*	*
SCdw	0.0150067	0.00425119	*	**
SCiw	0.0190815	0.0289103	*	*
SCig	0.00299884	0.0195662	**	*
PRC	0.0178026	0.00340471	*	**
INC	0.0251664	0.0304714	*	*
ANcr2	0.023744	0.101207	*	ns
Su3	0.00955918	0.0021643	**	**
APN	0.000168832	0.00430653	***	**
MPT	0.0126578	0.00350798	*	**
EPd	0.00341747	0.0522641	**	ns
NPC	0.000730776	0.000415302	***	***
OP	0.00415872	0.00540676	**	**
PPT	0.00192792	0.00241938	**	**
RPF	0.00288441	0.00241938	**	**
IF	0.000730148	0.00425119	***	**
GPi	0.00819191	0.0720368	**	ns
RL	0.013972	0.00721747	*	**
CLI	0.000137363	0.00241938	***	**
DR	0.00299884	0.00350798	**	**
TU	0.00544581	0.188624	**	ns
PSV	0.0201317	0.0309031	*	*
PB	0.00441778	0.00704417	**	**
ACVII	0.00297644	0.219161	**	ns
B	0.00955918	0.0244974	**	*
DTN	0.0076626	0.0130795	**	*
PDTg	0.0263432	0.00747274	*	**
PCG	0.00601445	0.0128235	**	*
BLAv	0.0601325	0.054536	ns	ns
PRNc	0.0150067	0.0162397	*	*
SG	0.00822488	0.0209453	**	*
SUT	0.0070205	0.0055461	**	**
TRN	0.00188102	0.00502504	**	**
SH	0.537987	0.0624118	ns	ns
P5	0.037539	0.0305054	*	*
BA	0.17754	0.294996	ns	ns
PC5	0.00544581	0.0151045	**	*
I5	0.023744	0.00940071	*	**
CS	0.00601445	0.00241938	**	**
LC	0.0046452	0.032396	**	*
LDT	0.00133586	0.00241938	**	**
NI	0.00288441	0.000577169	**	***
PRNr	0.00724683	0.00534307	**	**
RPO	0.036341	0.00425119	*	**
SLC	0.0150067	0.00534307	*	**
SLD	0.00962711	0.0013868	**	**
BAC	0.0555766	0.0803913	ns	ns
CN	0.0138333	0.00580924	*	**
DCN	0.0104318	0.00241938	*	**
ECU	0.0466224	0.00100059	*	**
SCH	0.694021	0.839793	ns	ns
NTS	0.00394626	0.00219231	**	**
SPVC	0.00188102	0.00452328	**	**
SPVI	0.00939619	0.0067895	**	**
SPVO	0.0287463	0.00591446	*	**
SFO	0.16521	0.179433	ns	ns
VI	0.0212071	0.00452328	*	**
IPN	0.0513839	0.0963746	ns	ns
AP	0.0607766	0.0802211	ns	ns
NTB	0.143957	0.0515643	ns	ns
DMX	0.00300313	0.0217833	**	*
GRN	0.00257889	0.00381449	**	**
Pa5	0.350123	0.156465	ns	ns
VII	0.117522	0.0981299	ns	ns
IRN	0.00299884	0.000823423	**	***
ICB	0.444376	0.0759388	ns	ns
LIN	0.0126578	0.000835817	*	***
IO	0.231977	0.0635843	ns	ns
MARN	0.0126578	0.0130795	*	*
MDRN	0.000320272	0.000577169	***	***
PARN	0.00601445	0.00110665	**	**
PAS	0.0126578	0.0321587	*	*
PGRN	0.0104318	0.0174761	*	*
PHY	0.0240402	0.0116873	*	*
LRN	0.135091	0.072196	ns	ns
VNC	0.0391109	0.0225406	*	*
PPY	0.189645	0.0656304	ns	ns
XII	0.00153883	0.00434953	**	**
x	0.168104	0.0803913	ns	ns
RM	0.0103737	0.00263485	*	**
y	0.0945954	0.306226	ns	ns
RPA	0.196204	0.069197	ns	ns
RO	0.0849492	0.0628157	ns	ns
CENT3	0.0293387	0.0474242	*	*
ANcr1	0.0310737	0.00350798	*	**
CENT2	0.626716	0.399569	ns	ns
cuf	0.0503084	0.1235	ns	ns
mct	0.196204	0.444179	ns	ns
fx	0.0018727	2.08e-05	**	***
dhc	0.00299884	0.000482513	**	***
vhc	0.575192	0.082131	ns	ns
