# Supplementary material for: NEATmap: a high-efficiency deep learning approach for whole mouse brain neuronal activity trace mapping
Source: Natl Sci Rev. 2024 Mar 26;11(5):nwae109. doi: 10.1093/nsr/nwae109 (PMC11145917; doi:10.1093/nsr/nwae109)
Supplement: nwae109_Supplemental_Files [file nwae109_supplemental_files.zip › Supplementary_table_7.xlsx]

## Sheet: Sheet1
Region	Ctrl #1	Ctrl #2	Ctrl #3	Ctrl #4	Ctrl #5	Ctrl #6	ES #1	ES #2	ES #3	ES #4	ES #5	ES #6	SDS #3	SDS #4	SDS #5	SDS #6	SDS #7	SDS #8	SDS vs Ctrl FDR q-value	ES vs Ctrl FDR q-value
FRP	3278	8623	1737	3227	2850	2504	9549	3786	6492	4518	6769	8418	4611	10161	7970	5755	7509	12444	0.0309649	0.103018
MO	153534	365728	109811	161824	189121	136431	286928	224773	202030	172083	149665	265233	201048	282719	250588	178301	299852	347523	0.154389	0.569123
SS	244094	691095	167823	336242	335133	292591	544462	378184	375296	295174	255807	370786	343880	491930	493776	378392	566355	536304	0.181678	0.812605
GU	15535	22585	9934	8898	17995	9533	19771	11658	13651	10955	12578	9220	13826	15877	19761	16360	28258	23763	0.13024	0.750465
VISC	13550	24896	8048	14902	16253	8629	21544	19012	13422	11230	9007	12916	17072	25150	21053	19409	26515	22455	0.0396524	0.974256
AUD	45382	87612	33777	55293	64113	42586	98097	78991	88886	92496	74518	93948	67111	81004	86992	95012	115565	107568	0.013989	0.0161982
VIS	75601	229258	69368	114016	96019	37855	257050	228719	257034	279923	216432	281593	228581	257323	239168	254859	292821	212895	0.00344868	0.00405421
ACA	25747	71416	17800	29065	14832	22111	92407	64753	92772	80259	64735	56968	79386	77231	80630	66658	85152	86391	0.00247453	0.00960698
PL	14292	28007	7678	9276	5490	9382	28516	17189	28413	23906	20213	21169	24321	24247	27057	25795	27143	29373	0.00792624	0.0456952
ILA	4397	8695	3305	2371	1464	1477	7946	6602	9232	6796	4706	7254	8721	6245	7816	7916	9358	5874	0.0185308	0.0490868
ORB	27913	72566	18969	26852	24795	14196	90075	61184	85291	64320	83448	69360	69551	73742	80943	73585	87137	90303	0.00266004	0.00744082
AI	47511	91486	31347	36541	43559	21293	73309	52932	62404	49570	41880	50188	53104	70137	68893	68795	84277	78855	0.0588864	0.475706
RSP	34028	129528	30663	49159	26949	26934	148549	115936	154244	156152	97393	148642	125986	134931	137250	142173	150432	132262	0.00266004	0.00731894
PTLp	15309	50666	12287	26009	22715	19900	50992	47562	45031	47574	40489	55130	37837	43794	45024	46316	58667	40105	0.0180446	0.0143612
TEa	18383	32724	17647	20597	17285	10693	39902	31987	39853	39432	33609	32544	29755	38105	36822	34742	43917	42265	0.003196	0.00485921
PERI	1387	5089	1063	2357	1073	1305	3631	4806	5543	3455	3489	5076	4265	4827	3804	5072	3357	4844	0.0172532	0.0344256
ECT	5544	13121	4554	6328	4240	3319	13051	13101	15256	12167	12118	12957	11319	13189	12148	12317	14392	13417	0.00597696	0.00731894
MOB	141442	263437	107394	143318	98870	61600	281486	125377	295217	248408	319840	221924	216091	243964	304036	323662	298796	246392	0.00767954	0.0466215
AOB	2893	5223	1097	3609	1828	1068	5599	6698	8782	6518	9000	8842	3928	12232	6747	8603	12153	8246	0.00767954	0.00321429
AON	38363	63211	25353	30181	29866	10054	64892	53636	62655	56926	55703	60932	59396	72099	52396	66950	56655	55609	0.0132132	0.0214035
TT	6892	12968	4184	3641	3846	2042	9879	12462	9482	8389	8764	9017	9592	10647	8603	11879	10527	8836	0.0396524	0.0749556
DP	1774	4635	755	975	687	362	4060	3243	3694	1793	2180	2825	3350	2198	2656	3242	4322	1835	0.111603	0.135959
PIR	55919	122733	44741	54739	54673	23705	126459	85319	119815	97253	63679	94659	95569	95624	111151	125544	114221	97749	0.0184622	0.0788361
NLOT	1291	1997	1750	1478	2383	995	3993	2602	3300	3118	713	3515	2556	2410	2899	2958	3068	3004	0.00300544	0.0746533
COA	6795	17368	9369	11659	11503	5974	27619	23198	25531	20946	13484	21836	20953	21188	15439	21170	19732	18320	0.00412368	0.00744082
PAA	3421	7521	4114	3727	5307	2276	10082	6146	8051	7474	4989	5011	6406	6594	6785	7712	5557	6533	0.0334584	0.0781039
TR	2240	3191	2619	3403	3105	1394	4902	9136	7828	3891	4854	5860	4001	5479	6702	5999	4346	6067	0.00266004	0.0143612
HIP	65217	131930	47530	54124	63615	35390	112602	115174	120422	90970	65617	81670	92745	116205	93153	109790	140277	120649	0.0282664	0.139097
RHP	46305	99574	32512	41463	36579	23787	130689	104560	125289	117962	118062	95425	89237	104616	107568	126889	138715	122119	0.00266004	0.00321429
EPd	10672	21127	9058	9295	8625	3141	18562	16682	16829	11698	9362	11489	14243	16062	14168	15447	16920	11620	0.13024	0.281999
EPv	4085	5467	2815	2533	2804	1279	6337	7434	6414	4574	4520	4734	6671	5526	5597	6637	3837	4338	0.0248275	0.0304977
BLAa	3174	4625	2478	1898	2431	985	5354	5837	4996	3633	3129	3497	4706	5239	5012	4705	4872	3854	0.00834237	0.0542472
BLAp	2448	4012	1785	1739	2166	1382	4208	4974	4492	3095	3048	3215	4282	3652	3426	4799	3613	3065	0.0167458	0.0344256
BLAv	2019	2120	992	891	1383	328	2185	2995	3110	1723	2904	1944	2617	2752	2891	2100	987	2760	0.0403712	0.0330993
BMAa	4790	6812	2829	3036	3289	1524	7564	8131	7941	5621	4057	5667	5917	6711	6641	7145	5171	5767	0.0218113	0.0488012
BMAp	2602	2968	1810	1413	1827	1484	4153	4955	5343	3579	3730	3867	4253	4176	4495	5169	4079	4101	0.000528937	0.0027751
CP	102427	253013	80974	78656	69666	45758	239635	162131	182859	114618	102953	77678	159793	188501	139353	114916	177785	121945	0.217367	0.401723
ACB	17835	46575	20534	17591	15805	5997	39228	40022	39044	32795	26284	18971	34149	40974	35380	23760	31945	29460	0.0987696	0.148154
FS	1297	3851	1107	892	1182	861	3795	1975	2273	1490	1671	1538	2391	2575	2450	2266	2839	1741	0.134422	0.422513
OT	11088	23432	10073	8187	9933	3705	27688	24508	25214	15357	13921	20287	18066	23664	22220	23241	21967	23307	0.00894662	0.0456952
LS	6843	18015	5763	6359	6832	4552	23443	21616	27419	17850	21605	17398	22331	21297	21596	20852	21231	20420	0.00102537	0.00379199
SF	823	1822	304	504	484	817	2408	1401	2227	1238	1421	1161	1811	1727	1665	1792	1480	1319	0.0132069	0.0490868
SH	22	134	44	63	18	18	120	184	70	86	25	16	412	163	190	38	52	262	0.0622552	0.401723
AAA	1968	4443	1283	1441	1075	580	4231	2405	3898	2702	1528	3199	3769	3508	3863	3795	2869	1916	0.0588864	0.167311
BA	113	26	156	88	158	40	216	219	228	178	19	152	64	237	188	106	82	117	0.365315	0.149623
CEA	5432	9264	3805	3469	5039	1913	7981	7540	6249	4896	4063	4008	6811	9040	8050	7780	9072	6056	0.0396524	0.53226
IA	996	1323	659	660	923	285	1653	1434	1557	1059	657	921	1142	1485	1389	1454	1438	998	0.0228808	0.143098
MEA	5690	9404	6333	5391	5492	3423	16511	17315	14719	13614	9381	12084	12617	15422	11637	16173	17242	12220	0.00102537	0.00321429
GPe	2259	4523	1296	2083	859	825	4520	2740	2967	2072	1680	1501	3942	5412	3555	2466	2867	2073	0.111603	0.50137
GPi	389	851	254	357	209	127	997	796	802	497	526	228	553	516	705	577	690	420	0.11264	0.152551
SI	7754	16684	5453	4654	4432	2425	18292	15995	17385	12746	11444	10445	13556	16102	15035	13231	14655	11357	0.0185308	0.03646
MA	886	1985	365	516	456	618	2688	1721	2271	836	1298	1296	2111	2243	2081	1693	1543	1400	0.0117417	0.0768586
MSC	3084	6826	2145	1705	2427	1014	8437	7473	8492	7204	5879	5404	7440	7649	6955	6087	4745	4555	0.0169424	0.00910501
TRS	813	1639	457	679	558	543	2035	1041	1613	1148	1248	534	919	1415	1589	1148	1528	1661	0.0329962	0.155696
BST	6103	13795	4823	4398	5196	3177	14638	10415	12667	8359	10100	7297	10757	12888	10324	10872	10532	8332	0.0396524	0.0861022
BAC	36	29	4	24	17	32	55	20	57	31	35	3	49	44	42	43	25	52	0.0225727	0.422513
VENT	19432	49275	7957	18741	9184	4735	39501	24178	23069	15643	12988	10821	24202	32512	28517	16023	26230	23303	0.371575	0.779746
SPF	714	1091	538	987	685	404	1593	1148	1524	1237	1196	841	1179	1192	1306	1375	1582	1353	0.00350071	0.0270887
SPA	619	712	413	591	360	306	1216	1247	1297	976	1172	1094	1457	872	951	1068	975	1122	0.00266004	0.00050032
PP	154	160	75	54	105	26	152	171	342	282	57	102	137	164	127	124	216	67	0.193868	0.152551
GENd	2916	6561	1541	2351	3487	1464	11222	6923	8755	4610	5797	3661	6705	6986	9334	5760	11509	10889	0.00561961	0.0490868
LAT	9304	24520	4065	7871	12831	2668	23086	17413	16920	11684	8634	6822	19491	18430	18844	14876	20027	16163	0.0588864	0.449949
ATN	8658	20048	4310	6053	6608	2939	20110	14036	19607	12359	1977	17518	13838	13880	12615	10329	17474	7071	0.177053	0.18443
MED	11067	25011	6109	9983	9432	3324	22061	21266	20928	15367	9546	16201	18340	23166	20772	16637	21036	11764	0.0664428	0.146287
MTN	6769	14911	5235	5920	5803	3644	16999	14673	16202	12827	6844	8944	14905	13290	13466	13999	13452	7445	0.0282664	0.0690229
ILM	7535	16567	4469	7852	6092	2228	15253	14457	14774	10641	7699	9154	12830	14511	14375	10592	14479	9112	0.0588864	0.142313
RT	4527	7859	1781	3631	2263	1462	8893	6051	7640	6593	2620	4713	6202	7791	5244	4138	8306	3489	0.122121	0.142924
GENv	2508	2009	1765	983	2150	1107	3799	2659	3383	3724	3099	2624	1271	1813	2302	2857	4266	3338	0.13024	0.00731894
EPI	1496	2517	1137	1996	1669	880	3474	2759	2853	2135	1832	3560	1776	2381	2199	3261	2377	3786	0.0396524	0.0344256
SO	127	203	66	77	30	24	287	117	330	217	51	280	152	270	232	312	357	333	0.00470248	0.0732906
ASO	19	28	21	62	29	4	50	73	83	45	1	40	57	81	33	78	63	62	0.0172532	0.218982
PVH	622	887	305	519	558	247	2213	1509	1927	2074	418	2012	2188	2207	2231	2021	2628	1723	5.69869e-05	0.0125131
PVa	318	429	112	19	25	158	262	180	597	269	32	263	402	373	560	344	246	271	0.0588864	0.475706
PVi	937	750	349	107	88	371	515	291	1725	185	695	675	1067	812	1898	356	530	379	0.191812	0.457399
ARH	1018	324	200	557	340	87	621	734	1099	568	779	1019	1289	1221	1679	1151	1096	1832	0.00266004	0.0749556
ADP	664	1332	496	458	753	212	1410	1110	1233	809	989	1023	909	1132	917	1201	1045	1056	0.0553796	0.0641642
AVP	370	650	269	224	207	196	885	758	970	612	485	520	606	635	599	683	578	684	0.0068174	0.0211016
AVPV	504	1010	316	644	707	101	986	1178	1449	876	731	707	958	1123	1115	1551	1030	1263	0.00792624	0.062317
DMH	1404	395	769	1039	1002	381	3300	3386	2718	4113	3520	3065	2356	4053	2813	3936	4237	3472	0.000528937	0.000158918
MEPO	199	361	125	316	380	138	311	294	420	282	259	160	185	300	246	306	135	243	0.764313	0.626731
MPO	2103	4129	2051	1957	1811	930	6173	3432	5114	2946	3068	3699	3755	4343	4032	5059	4036	3480	0.00792624	0.0466215
OV	37	126	27	3	19	18	7	79	91	84	54	32	54	69	66	91	150	53	0.123755	0.490142
PD	58	176	77	46	53	26	176	14	141	52	80	45	106	173	107	167	120	112	0.058899	0.77968
PS	348	1010	507	348	471	264	1284	928	983	781	704	856	909	912	985	1246	1244	1138	0.00470248	0.0344256
PVp	251	156	84	131	4	3	281	127	418	74	294	576	135	297	445	315	300	354	0.0131601	0.0887197
PVpo	406	839	313	390	76	83	385	194	1142	410	466	630	1092	851	1375	880	323	277	0.0772357	0.401723
SBPV	726	702	519	508	552	230	867	647	777	587	72	700	678	896	958	1032	839	805	0.0109057	0.690149
SCH	632	525	367	1282	732	81	834	300	547	483	9	636	300	419	463	984	520	607	0.789371	0.583941
SFO	9	28	22	13	21	4	30	30	18	8	19	7	218	200	83	244	337	264	0.001432	0.720007
VMPO	188	148	151	254	51	20	238	93	262	44	87	341	222	330	275	449	254	307	0.0132132	0.569123
VLPO	116	192	233	280	161	67	307	255	377	108	157	403	283	303	277	435	253	497	0.0187583	0.192216
AHN	3076	4504	2893	2953	2549	1322	6662	5804	6819	6140	2039	4606	4599	6507	5236	5834	6955	3917	0.0071968	0.0435418
MBO	2191	2621	811	2382	953	633	5149	4084	5976	3735	3011	1808	3182	3423	4044	3837	4445	2027	0.0100719	0.0277093
MPN	1435	2301	820	1167	632	452	3107	1529	3417	1595	1712	2718	2044	3752	2569	4835	2495	1439	0.0248275	0.0488012
PMd	320	364	204	390	176	128	1101	970	1087	858	747	784	677	1009	701	1215	1150	863	0.00102537	0.000393728
PMv	403	370	435	511	269	174	1836	1467	1825	1863	1878	1212	1430	2168	1619	2053	1744	1805	4.07376e-05	0.000158918
PVHd	495	1015	486	574	476	183	1419	1420	1478	1204	1253	1223	1119	1657	1100	1282	1488	335	0.0296813	0.00155992
VMH	1638	1921	2257	1882	2006	948	4062	3556	3323	3685	3135	1693	3040	5193	3524	3069	4535	2594	0.00716942	0.0158728
PH	2954	3067	2261	4231	2455	1013	6720	6609	6216	6397	5545	4949	5266	6533	4035	5994	5657	5676	0.00266004	0.00155992
LHA	5899	10288	3163	4828	3554	1972	13130	11985	12937	10052	5913	7392	9740	11443	12332	9482	11377	8050	0.00805121	0.0347603
LPO	1897	3802	1040	1044	835	718	4064	2089	4147	2425	2165	2060	3141	3233	3086	3350	3265	1780	0.0396102	0.120576
PST	22	64	14	67	67	17	77	96	53	88	100	38	65	55	72	87	115	98	0.0308578	0.086999
PSTN	375	516	426	729	554	193	1418	970	698	827	622	706	626	967	591	1336	1554	1584	0.0180446	0.0438776
PeF	688	1352	540	721	451	284	2020	1777	2001	1713	1000	1193	1529	1905	1551	1866	1984	873	0.0071871	0.0117454
RCH	380	511	85	151	193	121	443	280	481	544	126	377	590	602	548	877	721	723	0.00266004	0.235398
STN	378	579	70	221	107	172	638	354	308	328	203	421	303	360	599	544	462	613	0.0554766	0.325053
TU	821	1642	718	744	1172	331	2019	2283	1868	2540	1954	1666	2506	3136	2174	2929	2835	2230	0.000845813	0.00405421
ZI	4728	10179	3988	4859	3550	2219	9960	7701	9915	7360	5334	6138	7566	8420	8749	7861	9498	7319	0.0308578	0.114053
SCop	3433	5222	3964	3884	2247	1378	7115	6862	7764	9524	5469	9105	6640	8179	7514	6975	8579	4567	0.00448367	0.00405421
SCsg	5840	10434	5043	5469	3652	2602	11941	9708	12660	15476	10287	14057	11147	13487	12472	11418	15072	7752	0.0068174	0.00557306
SCzo	1052	1811	659	947	742	409	2617	1964	2864	2031	1771	3981	3110	3620	3657	1856	1850	1812	0.00789943	0.0117454
ICc	10746	12132	9926	8773	8342	3563	13134	8541	12062	12640	12595	19453	10290	12117	10430	13895	14192	12298	0.0561937	0.0915196
ICd	13966	13940	13233	11548	10682	5181	15936	13292	17703	16599	14616	25416	13825	18522	13942	17699	19286	15674	0.0236203	0.0556202
ICe	12579	19229	8382	7569	9071	6674	14740	8273	17533	14693	11246	28337	10906	16595	13925	15759	17791	15729	0.0807427	0.218225
SCdg	3207	5206	2334	2956	2141	1374	6209	4170	7331	6222	4680	10114	6539	6812	8248	7679	7496	7538	0.000528937	0.0226095
SCdw	863	1595	704	723	527	352	1883	1464	2551	1796	1326	2849	2121	2017	2712	1872	2218	2074	0.00102537	0.0143612
SCiw	5192	11421	3441	5779	4447	2373	12595	10084	13870	11783	8159	17020	12390	14752	15515	13198	14319	13480	0.0013373	0.0164704
SCig	5881	11459	4347	6078	4293	2561	14791	13024	16381	14908	9932	19890	13722	17895	17329	14232	15064	10758	0.00236717	0.0050882
PRC	546	946	450	552	404	171	1348	1142	1672	1358	1642	1296	1260	946	1393	1276	1319	1147	0.00162451	0.00155992
INC	188	202	64	177	42	70	336	458	366	184	194	323	164	204	249	230	218	58	0.172474	0.0211016
ND	188	286	100	188	68	98	556	425	804	340	331	404	316	338	475	412	339	138	0.0197571	0.0132508
Su3	134	136	67	118	35	14	234	63	292	169	131	208	260	161	241	214	201	216	0.00270415	0.0629118
APN	2737	6137	1719	3012	2049	1021	6742	6856	7409	4839	5186	3990	5817	6010	6736	5356	5163	6090	0.00792624	0.0277093
MPT	151	236	76	176	110	54	498	357	457	454	459	272	174	371	239	349	265	339	0.0104818	0.00182558
NOT	665	827	325	619	426	328	1528	1166	1828	1623	1550	1305	834	1200	1057	1845	1776	1456	0.00498217	0.000731528
NPC	834	1854	674	907	633	466	2309	2143	2622	2313	1976	1669	1805	2089	2092	2063	1774	1793	0.00343288	0.00388163
OP	194	362	147	239	105	78	419	457	474	563	434	428	264	523	334	382	340	372	0.0176649	0.0027751
PPT	558	1416	427	619	387	233	1568	1556	1656	1578	1221	1321	749	1382	1123	1257	1350	1002	0.0359496	0.00597004
RPF	110	279	43	131	66	124	434	399	422	253	244	141	223	273	391	231	285	325	0.0096425	0.0326344
IF	376	245	188	141	175	111	491	370	610	533	245	296	466	437	482	451	325	134	0.0396102	0.0344256
IPN	1415	1825	867	809	707	458	1778	1329	1639	1406	519	784	1175	724	1196	1685	967	1043	0.656465	0.525223
RL	156	67	57	189	138	26	261	183	416	200	77	132	156	146	224	226	223	69	0.11264	0.135959
CLI	77	34	63	103	40	94	331	118	258	284	122	149	163	248	313	183	231	279	0.00102537	0.0211016
DR	377	468	330	338	173	111	940	708	834	573	655	613	913	491	873	514	611	1159	0.00984037	0.00379199
NLL	1128	1563	562	611	579	382	1021	993	1498	1155	588	834	1202	2016	1602	1094	793	1365	0.0771709	0.449949
PSV	1782	1661	1162	1446	815	482	3161	1839	1494	1399	1257	1689	1093	1389	2490	1830	1968	2636	0.0803388	0.183549
PB	4448	1982	1766	2718	2186	1397	5560	2816	4148	3978	3580	3343	3722	3712	5852	6889	8463	5999	0.0096425	0.062317
SOC	2361	2026	972	1590	941	962	1759	1668	1143	1413	980	1950	1452	1560	1369	2177	1489	2401	0.424685	0.974256
B	48	52	17	42	8	60	109	139	112	151	46	35	100	120	147	163	224	179	0.00150647	0.0456952
DTN	153	145	221	164	40	192	611	408	448	379	376	596	534	490	701	434	503	321	0.001432	0.00185215
PDTg	69	12	23	47	21	33	149	127	183	59	53	66	157	156	214	171	221	172	6.53798e-05	0.03646
PCG	1182	989	756	1093	400	936	2677	2149	2692	1807	1310	1641	2722	2789	3137	2629	2947	2333	4.07376e-05	0.00744082
PG	7036	9517	6290	9272	4170	2042	7797	7178	7000	9164	4823	7161	5615	8240	5543	7824	7763	7872	0.59114	0.625328
PRNc	4781	3992	1533	2788	1541	2032	4674	4670	5371	3385	4156	3835	4899	5410	6111	6120	5376	7132	0.00362809	0.0623661
SG	47	75	11	16	12	25	84	109	124	89	42	52	110	115	130	125	216	89	0.00362809	0.0338218
SUT	773	475	325	674	511	297	943	562	534	466	613	499	631	646	954	915	1012	1094	0.0172532	0.475706
TRN	2290	3853	1471	3642	1693	560	3941	3477	3925	4649	2463	3137	4185	4141	4035	3986	4258	3795	0.015809	0.0915196
V	597	643	170	550	353	411	627	509	417	329	620	476	510	659	474	555	371	673	0.365315	0.696948
P5	558	487	152	359	287	315	446	332	297	305	432	403	540	598	547	676	450	716	0.0196971	0.91385
Acs5	63	13	1	39	14	10	20	21	33	11	24	33	37	29	33	56	19	36	0.32467	0.974256
PC5	90	164	112	111	63	67	155	118	107	63	102	108	141	190	137	203	144	188	0.0162362	0.756167
I5	104	88	26	53	46	49	56	75	56	41	89	57	78	65	67	91	51	83	0.424443	0.947779
CS	1001	899	428	847	434	401	1826	916	2287	1293	980	1024	1341	1355	1971	1252	1467	1503	0.00266004	0.0456952
LC	132	23	20	77	62	24	85	44	101	130	30	45	26	60	107	176	246	122	0.123755	0.583941
LDT	1196	772	673	749	450	733	1749	803	1943	1144	1354	1047	1343	815	1631	1611	1811	1547	0.00792624	0.0456952
NI	163	261	85	188	45	86	889	452	1012	426	316	283	701	505	855	839	870	406	0.00108938	0.0304556
PRNr	2990	3287	1105	2000	1325	1288	4647	2524	5076	3539	2950	2924	3426	4528	5592	4532	4223	4706	0.00266004	0.0456952
RPO	180	182	61	122	45	77	283	228	343	272	281	266	197	165	447	316	287	282	0.012426	0.0027751
SLC	66	43	27	39	26	83	106	99	92	101	76	56	111	105	184	215	248	133	0.00448367	0.0263998
SLD	122	137	45	86	54	104	247	174	265	253	115	69	352	233	265	312	338	206	0.00102537	0.0556202
AP	131	244	2	26	4	54	103	94	43	41	41	159	374	802	374	186	552	469	0.00767954	0.958876
CN	4555	2662	3099	5885	1984	1191	9626	7307	5719	6924	2550	6604	8191	8359	6089	9093	8286	9136	0.00150647	0.0490868
DCN	1919	1868	910	813	460	944	2523	1154	1116	1013	1992	953	2889	2680	2061	1891	2014	3252	0.00857694	0.493916
ECU	1084	483	491	356	382	56	909	551	611	662	879	591	437	862	661	955	929	685	0.13024	0.229727
NTB	425	385	363	436	81	180	654	701	356	776	289	640	299	328	184	623	476	605	0.302283	0.0602596
NTS	4434	3453	2492	3263	1509	1156	5940	3923	3297	4009	4234	4658	3597	7674	7153	5095	6802	4810	0.00984037	0.0577073
SPVC	6937	5087	5042	7536	3975	1251	14487	7238	7899	6536	6479	5248	3375	9749	9022	5490	7875	8343	0.130979	0.146578
SPVI	5448	4769	1846	3410	2056	1459	6124	4512	5631	2433	3394	4571	3849	7398	4832	3336	4112	5495	0.114452	0.235398
SPVO	1397	3523	926	1475	995	676	1834	1560	1660	1268	696	1186	1550	2858	1835	1393	1483	2749	0.381634	0.814334
Pa5	317	354	81	466	117	160	140	140	214	112	89	169	389	434	138	306	358	283	0.401863	0.190377
VI	63	36	22	42	12	37	129	215	220	116	18	102	35	39	164	136	117	232	0.0375083	0.0344256
VII	963	1514	636	638	379	467	1716	1765	1102	856	566	678	1007	1220	985	900	1125	1809	0.111603	0.301617
ACVII	13	17	10	12	16	5	18	17	12	6	21	4	12	19	27	14	27	36	0.0473619	0.835467
AMB	77	116	39	81	38	32	176	72	156	59	54	166	102	154	98	91	150	189	0.0197571	0.1466
DMX	671	943	114	856	155	344	993	732	440	625	516	793	760	1135	970	568	594	852	0.13024	0.422513
GRN	5847	5852	2771	4573	2984	2175	8146	6703	7357	5150	3357	5390	5312	9243	6374	5385	5751	8469	0.0302423	0.115117
ICB	111	402	25	28	34	151	60	129	233	106	41	209	106	343	101	73	41	80	0.987778	0.962021
IO	1181	1035	373	693	767	520	1073	662	527	780	435	808	1242	1219	916	1040	1088	1664	0.0394042	0.812605
IRN	7999	8192	4801	6884	4634	3124	11438	7506	7676	6962	6891	7685	6307	13803	12171	7059	9745	12272	0.0302423	0.138979
ISN	25	22	17	35	30	5	36	15	41	22	11	19	16	55	43	29	20	44	0.157724	0.835421
LIN	118	172	94	176	124	77	258	219	211	181	107	227	123	229	260	143	206	265	0.0396102	0.0490868
LRN	1484	653	1073	979	505	170	4172	2840	2774	2223	849	2321	966	2291	2798	1979	1495	1509	0.0205538	0.0211016
MARN	1363	1425	575	927	678	243	2265	1697	1806	1669	683	924	1241	2089	1261	1163	1133	1782	0.0588864	0.110609
MDRN	4055	5927	3057	4953	2531	1839	8107	4214	4545	4800	5732	4349	3499	8034	7219	4728	5210	8981	0.0561937	0.152551
PARN	6848	7634	4399	5465	4003	2180	8970	6604	7237	5050	5226	6338	5331	9078	7277	5233	7435	10000	0.0884482	0.231214
PAS	150	104	99	75	53	21	156	111	98	55	196	61	155	328	146	241	409	148	0.0197571	0.422513
PGRN	3219	1765	1182	2089	1109	686	4117	2693	4239	3083	1240	3017	1840	3919	3401	2831	2096	2898	0.0563872	0.0735694
PHY	937	725	342	469	271	260	1142	612	1113	489	1164	745	875	1651	1438	1164	912	902	0.0100719	0.0854674
PPY	276	118	91	137	91	36	413	348	384	249	92	228	93	228	272	255	174	308	0.0803388	0.049418
VNC	8294	6950	4040	5335	3068	2570	10051	7486	11151	6266	5911	9314	6506	10505	7652	8960	7237	7220	0.0365745	0.0556202
x	118	110	106	165	29	39	221	152	193	195	53	91	157	276	331	335	213	110	0.0180102	0.18443
XII	427	1086	318	589	346	477	565	294	255	221	820	461	562	1555	1130	520	704	1123	0.102978	0.569123
y	49	23	62	19	28	0	108	37	24	24	24	36	26	10	14	55	30	23	0.752618	0.553484
RM	201	157	124	107	36	45	264	600	524	515	175	229	177	222	182	150	175	275	0.0381882	0.0239001
RPA	96	51	35	30	12	14	224	103	228	277	162	143	80	76	154	158	74	109	0.0166122	0.00405421
RO	57	104	65	43	25	8	137	50	118	101	33	53	70	98	119	129	51	94	0.0562952	0.241413
CENT2	27256	7293	9195	16081	9960	23930	13593	20989	15533	20560	12108	29022	8480	12780	11380	22397	22769	29761	0.656465	0.569123
CENT3	54964	13622	19012	26511	17602	13106	32678	43239	39905	31399	22236	54811	13263	32044	26526	45150	53353	47245	0.22259	0.182073
ANcr1	48621	19981	16818	29272	15263	17686	60317	49737	56079	55174	20913	80988	36619	52422	46191	71319	78350	62380	0.00792624	0.0344256
ANcr2	44178	17176	12785	27758	11260	15385	43878	40479	28926	32580	19441	85427	18640	40281	41684	53356	70904	64153	0.0291186	0.140071
cuf	115	130	48	4	27	68	151	91	42	45	117	30	184	121	153	77	52	186	0.0821196	0.694905
mct	32	30	92	6	12	3	59	54	24	26	24	15	19	21	10	34	42	27	0.806572	0.814334
fx	845	1486	390	464	330	678	1434	1272	1840	1179	766	570	1555	1595	1446	818	1043	667	0.0884482	0.144631
dhc	2252	3618	831	3043	912	611	3400	7458	8040	3906	2909	6295	6518	8659	8497	2852	2874	1939	0.0481238	0.027991
vhc	52	68	26	53	26	41	138	57	96	129	63	21	50	93	78	52	51	44	0.154389	0.120576
