# Supplementary material for: NEATmap: a high-efficiency deep learning approach for whole mouse brain neuronal activity trace mapping
Source: Natl Sci Rev. 2024 Mar 26;11(5):nwae109. doi: 10.1093/nsr/nwae109 (PMC11145917; doi:10.1093/nsr/nwae109)
Supplement: nwae109_Supplemental_Files [file nwae109_supplemental_files.zip › Supplementary_table_8.xlsx]

## Sheet: z-score
Region	Region	Ctrl1	Ctrl2	Ctrl3	Ctrl4	Ctrl5	Ctrl6	ES1	ES2	ES3	ES4	ES5	ES6	SDS1	SDS2	SDS3	SDS4	SDS5	SDS6
FRP	FRP	-0.188132	2.17698	-0.870008	-0.210699	-0.377517	-0.530619	2.58672	0.0366529	1.23403	0.360555	1.3566	2.08627	0.401707	2.85752	2.85752	0.907915	1.68404	3.86773
MO	MO	-0.387958	2.14186	-0.909233	-0.289123	0.036317	-0.591864	1.20239	0.461367	0.190221	-0.166813	-0.434085	0.94374	0.178513	1.15221	1.15221	-0.0926812	1.35647	1.92482
SS	SS	-0.606784	2.09468	-1.06773	-0.0498853	-0.0565875	-0.313691	1.2085	0.203592	0.186139	-0.298081	-0.535996	0.158882	-0.00372483	0.891019	0.891019	0.204849	1.34081	1.15919
GU	GU	0.286734	1.67606	-0.817043	-1.02121	0.771521	-0.896067	1.12151	-0.477298	-0.0845421	-0.615837	-0.295996	-0.95775	-0.0500552	0.354131	0.354131	0.449315	2.79403	1.90821
VISC	VISC	-0.14813	1.8776	-1.13046	0.093258	0.334467	-1.02673	1.27913	0.827062	-0.170983	-0.562345	-0.959242	-0.261325	0.480692	1.92295	1.92295	0.897943	2.16666	1.44178
AUD	AUD	-0.536951	1.8723	-1.19902	0.0284777	0.531664	-0.696464	2.47047	1.38046	1.94498	2.15093	1.12528	2.23377	0.702701	1.49531	1.49531	2.29447	3.46703	3.0108
VIS	VIS	-0.461364	2.06281	-0.563755	0.169691	-0.125951	-1.08143	2.51936	2.05395	2.51909	2.8951	1.85211	2.92253	2.05169	2.52384	2.52384	2.48336	3.10698	1.79401
ACA	ACA	-0.231866	2.16666	-0.64924	-0.0576054	-0.805119	-0.422828	3.2691	1.81672	3.28827	2.63109	1.81577	1.40785	2.58524	2.47206	2.47206	1.91677	2.88807	2.95314
PL	PL	0.258931	2.09152	-0.624825	-0.411301	-0.917183	-0.397138	2.15953	0.646025	2.14576	1.54354	1.05009	1.17783	1.599	1.58911	1.58911	1.79595	1.97607	2.27404
ILA	ILA	0.312538	2.03728	-0.125671	-0.500475	-0.864445	-0.859228	1.73671	1.19738	2.25277	1.27523	0.436536	1.45902	2.04771	1.05412	1.05412	1.72468	2.30334	0.905243
ORB	ORB	-0.154342	2.16705	-0.619318	-0.209501	-0.316439	-0.867454	3.0773	1.57533	2.82859	1.73837	2.73278	2.00038	2.01031	2.22819	2.22819	2.22003	2.92456	3.08916
AI	AI	0.0995343	2.06983	-0.624694	-0.391977	-0.0775351	-1.07516	1.25541	0.342422	0.766815	0.191788	-0.152763	0.219477	0.350129	1.11329	1.11329	1.05316	1.74684	1.5039
RSP	RSP	-0.42447	2.1882	-0.516529	-0.0105191	-0.618136	-0.618546	2.70857	1.81635	2.86438	2.91657	1.30906	2.71112	2.0913	2.33601	2.33601	2.53414	2.76009	2.263
PTLp	PTLp	-0.730876	2.08657	-0.971686	0.12176	-0.140725	-0.36504	2.11254	1.83922	1.63754	1.84018	1.27561	2.44228	1.06428	1.53897	1.53897	1.73993	2.72413	1.24501
TEa	TEa	-0.176925	1.9883	-0.288048	0.157348	-0.342703	-1.33797	3.07205	1.87703	3.06465	3.00109	2.12192	1.96113	1.54004	2.80073	2.80073	2.29298	3.67824	3.42882
PERI	PERI	-0.460915	2.12963	-0.687641	0.217862	-0.680643	-0.518296	1.10937	1.9316	2.44733	0.986209	1.01	2.12054	1.55302	1.94629	1.94629	2.11774	0.917632	1.95819
ECT	ECT	-0.197304	2.13737	-0.502349	0.0442675	-0.5991	-0.882885	2.1158	2.13121	2.79522	1.84342	1.82832	2.08684	1.58213	2.15832	2.15832	1.88964	2.529	2.22858
MOB	MOB	0.0857854	2.01246	-0.451938	0.115413	-0.586558	-1.17517	2.29751	-0.167931	2.51437	1.77511	2.90324	1.35684	1.26472	1.70492	1.70492	2.9636	2.57089	1.74327
AOB	AOB	0.184395	1.75625	-1.02721	0.667419	-0.53407	-1.04678	2.0099	2.75131	4.1572	2.62987	4.30427	4.19768	0.882621	6.48463	6.48463	4.03645	6.43133	3.79561
AON	AON	0.344409	1.89334	-0.466588	-0.165628	-0.185264	-1.42027	1.99813	1.29647	1.85868	1.50156	1.42532	1.75128	1.65553	2.44739	2.44739	2.12642	1.48467	1.41946
TT	TT	0.360661	2.05088	-0.392651	-0.543703	-0.486676	-0.988513	1.19158	1.91012	1.08115	0.777096	0.881414	0.951794	1.11175	1.40523	1.40523	1.74795	1.37185	0.901443
DP	DP	0.1669	2.13462	-0.533942	-0.382632	-0.580711	-0.804238	1.73915	1.17724	1.48743	0.179968	0.446137	0.889751	1.25083	0.458517	0.458517	1.17655	1.91935	0.208854
PIR	PIR	-0.114992	2.0806	-0.482315	-0.153769	-0.155937	-1.17358	2.20304	0.851128	1.98471	1.24329	0.140011	1.15805	1.18796	1.18976	1.18976	2.17297	1.80088	1.25959
NLOT	NLOT	-0.782718	0.760854	0.220823	-0.373868	1.60479	-1.42988	5.12483	2.0836	3.60969	3.21177	-2.04644	4.07975	1.98303	1.66382	1.66382	2.86195	3.10245	2.96252
COA	COA	-0.96971	1.83952	-0.285803	0.322646	0.281197	-1.18785	4.56319	3.38854	4.00841	2.79019	0.807545	3.02666	2.79205	2.85448	2.85448	2.8497	2.46763	2.09246
PAA	PAA	-0.585743	1.8816	-0.168702	-0.401595	0.549234	-1.27479	3.42278	1.05414	2.20055	1.85331	0.357865	0.371104	1.2106	1.32374	1.32374	1.99654	0.699682	1.28703
TR	TR	-0.611463	0.777473	-0.0579332	1.0871	0.65187	-1.84705	3.27639	9.46014	7.54981	1.79982	3.20628	4.67555	1.96048	4.1191	4.1191	4.87856	2.46435	4.97787
HIP	HIP	-0.0349505	2.11602	-0.605218	-0.392613	-0.0866026	-0.996639	1.49285	1.57577	1.74498	0.795383	-0.0220537	0.49553	0.852613	1.60901	1.60901	1.40218	2.38515	1.7523
RHP	RHP	-0.0161457	2.14302	-0.575221	-0.212408	-0.410372	-0.928873	3.40421	2.34512	3.18533	2.88834	2.8924	1.97485	1.72403	2.34739	2.34739	3.25019	3.72953	3.05684
EPd	EPd	0.0654324	2.00705	-0.234306	-0.190293	-0.314719	-1.33316	1.5307	1.18156	1.20886	0.255973	-0.17785	0.217159	0.728609	1.06642	1.06642	0.952205	1.22576	0.241487
EPv	EPv	0.7012	1.75319	-0.265535	-0.480196	-0.273908	-1.43475	2.41544	3.25049	2.47406	1.07343	1.03233	1.19523	2.66969	1.7981	1.7981	2.64381	0.512421	0.893786
BLAa	BLAa	0.512203	1.80361	-0.107247	-0.623455	-0.149077	-1.43604	2.45243	2.88231	2.13381	0.92072	0.472152	0.799678	1.8757	2.35008	2.35008	1.87481	2.02345	1.11741
BLAp	BLAp	0.225461	2.05567	-0.550389	-0.604219	-0.104539	-1.02198	2.28503	3.18141	2.61737	0.982587	0.927587	1.12301	2.37163	1.63439	1.63439	2.97663	1.58876	0.947481
BLAv	BLAv	1.15391	1.31352	-0.469097	-0.628711	0.148815	-1.51844	1.41625	2.69632	2.87806	0.68613	2.55251	1.03539	2.09895	2.3123	2.3123	1.28192	-0.476999	2.32494
BMAa	BMAa	0.640106	1.84224	-0.525759	-0.402692	-0.252277	-1.30161	2.28932	2.62642	2.51346	1.13416	0.204319	1.1615	1.31014	1.78219	1.78219	2.04021	0.86662	1.22096
BMAp	BMAp	1.0192	1.65721	-0.361425	-1.05348	-0.331791	-0.929711	3.72291	5.12097	5.79733	2.72231	2.98554	3.22435	3.89723	3.76301	3.76301	5.49401	3.59391	3.63227
CP	CP	-0.0389092	2.16766	-0.353265	-0.387231	-0.518963	-0.869292	1.97163	0.835946	1.13968	0.139728	-0.0312016	-0.401562	0.801687	1.22235	1.22235	0.144095	1.06533	0.247092
ACB	ACB	-0.232262	2.07923	-0.0151874	-0.251886	-0.39553	-1.18437	1.48833	1.55219	1.47353	0.970938	0.447272	-0.140896	1.07984	1.62876	1.62876	0.244273	0.902574	0.702711
FS	FS	-0.223815	2.21208	-0.405028	-0.610085	-0.333496	-0.639652	2.15867	0.422831	0.70705	-0.0397398	0.13289	0.00604045	0.819594	0.995085	0.995085	0.700374	1.24688	0.199653
OT	OT	0.00304387	2.05251	-0.165476	-0.478608	-0.18872	-1.22275	2.75913	2.23116	2.34838	0.711824	0.473405	1.53035	1.1616	2.09103	2.09103	2.0208	1.80928	2.03176
LS	LS	-0.269412	2.20243	-0.508366	-0.376499	-0.271846	-0.776303	3.40339	2.99916	4.28309	2.16592	2.99672	2.06591	3.15735	2.92858	2.92858	2.83012	2.91398	2.73454
SF	SF	0.061779	2.0743	-0.983763	-0.580857	-0.621147	0.0496918	3.25481	1.22618	2.89018	0.89781	1.26647	0.742691	2.05214	1.88292	1.88292	2.01386	1.38533	1.06099
SH	SH	-0.678632	2.05215	-0.142228	0.321029	-0.77616	-0.77616	1.7108	3.27125	0.491703	0.881815	-0.605486	-0.824924	8.83034	2.75923	2.75923	-0.28852	0.0528276	5.17304
AAA	AAA	0.135381	2.11024	-0.411197	-0.285125	-0.577165	-0.972137	1.94108	0.484074	1.67537	0.721057	-0.215705	1.11763	1.57244	1.36418	1.36418	1.59319	0.85431	0.093889
BA	BA	0.314754	-1.37908	1.15194	-0.171979	1.19087	-1.10651	2.3201	2.3785	2.55373	1.58026	-1.51536	1.07406	-0.639243	2.72895	2.72895	0.178469	-0.288795	0.392632
CEA	CEA	0.267048	1.94006	-0.443285	-0.589979	0.0954677	-1.26931	1.37992	1.18738	0.623742	0.0330353	-0.330644	-0.354657	0.869106	1.84227	1.84227	1.29216	1.85624	0.53948
IA	IA	0.580552	1.58855	-0.458276	-0.455194	0.355524	-1.61116	2.60581	1.93072	2.30988	0.774754	-0.464442	0.349359	1.03061	2.08793	2.08793	1.99237	1.94305	0.586717
MEA	MEA	-0.148994	1.93523	0.211846	-0.316787	-0.260107	-1.42119	5.92355	6.37474	4.91791	4.29781	1.92233	3.4392	3.73831	5.31242	5.31242	5.73387	6.33377	3.51552
GPe	GPe	0.225021	2.0136	-0.535758	0.0859793	-0.880992	-0.907852	2.01123	0.605015	0.784348	0.0772892	-0.232394	-0.373806	1.55461	2.71592	2.71592	0.388553	0.705347	0.0780793
GPi	GPi	0.104447	2.07402	-0.471077	-0.0319735	-0.662918	-1.0125	2.69644	1.83954	1.86512	0.564866	0.688497	-0.581918	0.803602	0.645866	0.645866	0.905917	1.38765	0.236604
SI	SI	0.183601	2.10421	-0.311283	-0.483127	-0.530874	-0.962527	2.45005	1.95602	2.25498	1.25725	0.977223	0.762365	1.43146	1.97904	1.97904	1.36156	1.66782	0.958512
MA	MA	0.14776	2.13619	-0.794889	-0.521683	-0.630242	-0.337134	3.40813	1.65853	2.65365	0.0572947	0.893195	0.889576	2.36416	2.60299	2.60299	1.60787	1.33647	1.07774
MSC	MSC	0.115479	2.10529	-0.383835	-0.617806	-0.233882	-0.985245	2.96194	2.44933	2.99119	2.30629	1.60172	1.34914	2.43178	2.54292	2.54292	1.71233	0.998716	0.897684
TRS	TRS	0.0787935	2.14494	-0.811698	-0.256392	-0.559059	-0.59658	3.13548	0.649109	2.0799	0.916757	1.16689	-0.619092	0.34394	1.58463	1.58463	0.916757	1.86728	2.19997
BST	BST	-0.0417702	2.16392	-0.408812	-0.530682	-0.301854	-0.880806	2.40566	1.1947	1.84047	0.605142	1.10438	0.300611	1.29277	1.90384	1.90384	1.32575	1.22825	0.5974
BAC	BAC	1.15738	0.500489	-1.84555	0.0312806	-0.625611	0.782014	2.94037	-0.344086	3.12806	0.688172	1.06354	-1.93939	2.37732	1.90811	1.90811	1.81427	0.125122	2.65885
VENT	VENT	0.0812087	2.08191	-0.688084	0.0348835	-0.605825	-0.904089	1.42665	0.399384	0.325036	-0.172809	-0.350802	-0.496079	0.400993	0.958101	0.958101	-0.147333	0.536952	0.340723
SPF	SPF	-0.0943059	1.48584	-0.831988	1.04994	-0.215856	-1.39363	3.58991	1.72475	3.30071	2.09778	1.92594	0.437999	1.85468	1.90917	1.90917	2.67619	3.54381	2.58398
SPA	SPA	0.800596	1.42715	-0.587253	0.611956	-0.944321	-1.30813	4.82266	5.03151	5.36837	3.20575	4.52623	4.00073	6.44631	2.50509	2.50509	3.82557	3.19901	4.18937
PP	PP	1.18071	1.30215	-0.418308	-0.843363	0.188913	-1.4101	1.14023	1.5248	4.98596	3.77152	-0.782641	0.128191	0.836616	1.38312	1.38312	0.573487	2.43563	-0.580234
GENd	GENd	-0.0796955	2.03552	-0.877617	-0.407569	0.25166	-0.922301	4.74033	2.24559	3.30872	0.903344	1.59217	0.352633	2.11909	2.28215	2.28215	1.5707	4.90688	4.54709
LAT	LAT	-0.1255	1.98262	-0.851344	-0.324037	0.363153	-1.04489	1.78394	0.997972	0.929669	0.20424	-0.218326	-0.469372	1.28587	1.13887	1.13887	0.64648	1.36013	0.824789
ATN	ATN	0.0985603	2.12005	-0.673121	-0.363774	-0.265273	-0.916445	2.13106	1.05305	2.04178	0.755412	-1.08718	1.67103	1.0179	1.02536	1.02536	0.395129	1.66322	-0.1831
MED	MED	0.0358538	2.06815	-0.686761	-0.122136	-0.202443	-1.09267	1.6382	1.52233	1.47307	0.662567	-0.185828	0.78412	1.09587	1.79925	1.79925	0.847666	1.48881	0.13744
MTN	MTN	-0.0763239	2.15903	-0.497478	-0.309414	-0.341536	-0.934282	2.73229	2.09369	2.51347	1.58688	-0.0557329	0.520815	2.15739	1.71399	1.71399	1.90865	1.75847	0.109269
ILM	ILM	0.0173114	2.02618	-0.664617	0.0878174	-0.303635	-1.16305	1.73392	1.55688	1.62738	0.708137	0.0537877	0.377403	1.19501	1.56889	1.56889	0.697238	1.56177	0.368062
RT	RT	0.429977	1.95438	-0.826327	0.0200539	-0.60581	-0.97227	2.42743	1.12721	1.85418	1.37518	-0.442482	0.515072	1.19629	1.92327	1.92327	0.252008	2.15888	-0.0449115
GENv	GENv	1.37587	0.465717	0.0206715	-1.40566	0.722894	-1.17949	3.7306	1.65129	2.97183	3.5938	2.45383	1.58745	-0.880363	0.108221	0.108221	2.01243	4.58238	2.88975
EPI	EPI	-0.222235	1.67124	-0.888012	0.705031	0.0985993	-1.36463	3.44603	2.12004	2.29437	0.962811	0.400888	3.60552	0.297034	1.41903	1.41903	3.05101	1.41161	4.02464
SO	SO	0.635216	1.86781	-0.354099	-0.175698	-0.937958	-1.03527	3.23014	0.473033	3.92753	2.09486	-0.597374	3.11661	1.04067	2.95443	2.95443	3.6356	4.36542	3.97618
ASO	ASO	-0.463981	0.047345	-0.350353	1.97902	0.104159	-1.31619	1.29725	2.60398	3.17212	1.01318	-1.48663	0.729113	1.69495	3.05849	3.05849	2.88805	2.03584	1.97902
PVH	PVH	0.469096	1.72476	-1.03296	-0.0189534	0.165842	-1.30778	8.0078	4.67201	6.65263	7.34917	-0.497526	7.05539	7.88934	7.97937	7.97937	7.09804	9.97421	5.68601
PVa	PVa	0.937511	1.67468	-0.430569	-1.0482	-1.00835	-0.125075	0.565606	0.0210304	2.7904	0.612094	-0.961862	0.572247	1.49537	1.30277	1.30277	1.11018	0.459347	0.625376
PVi	PVi	1.60416	1.00817	-0.269838	-1.04111	-1.10166	-0.199723	0.259215	-0.454688	4.11556	-0.792517	0.832886	0.769145	2.01847	1.20577	1.20577	-0.247529	0.307021	-0.174226
ARH	ARH	1.96955	-0.320011	-0.729096	0.448675	-0.267225	-1.10189	0.659816	1.03261	2.23678	0.484965	1.18107	1.97285	2.8636	2.63926	2.63926	2.40833	2.22688	4.655
ADP	ADP	0.0330076	1.95032	-0.44919	-0.558259	0.288458	-1.26433	2.17419	1.31313	1.66617	0.44919	0.965831	1.06342	0.736213	1.37627	1.37627	1.57432	1.12656	1.15814
AVP	AVP	0.319002	2.08191	-0.316903	-0.600227	-0.707261	-0.776518	3.56149	2.76189	4.09666	1.84266	1.04305	1.26342	1.80488	1.98747	1.98747	2.28968	1.62859	2.29597
AVPV	AVPV	-0.148437	1.59829	-0.797418	0.334847	0.552324	-1.5396	1.51544	2.17823	3.11373	1.13572	0.635173	0.552324	1.41878	1.98837	1.98837	3.46583	1.66733	2.47165
DMH	DMH	1.57008	-1.19791	-0.171913	0.568777	0.467275	-1.23631	6.77137	7.00729	5.17477	9.00167	7.37489	6.12669	4.1817	8.83707	8.83707	8.5161	9.34183	7.24321
MEPO	MEPO	-0.523295	1.04176	-1.2382	0.607022	1.22532	-1.11261	0.558718	0.394484	1.61175	0.278554	0.0563549	-0.900068	-0.658547	0.452449	0.452449	0.510414	-1.14159	-0.0982185
MPO	MPO	-0.0628036	2.04034	-0.116783	-0.214363	-0.365922	-1.28047	4.16216	1.3168	3.06284	0.812294	0.938939	1.59396	1.6521	2.26249	2.26249	3.00575	1.9438	1.36663
OV	OV	-0.0329054	2.16353	-0.279696	-0.871992	-0.477128	-0.501807	-0.773276	1.00361	1.29976	1.12701	0.386638	-0.156301	0.386638	0.756824	0.756824	1.29976	2.75583	0.361959
PD	PD	-0.301618	2.12503	0.0891143	-0.548396	-0.404442	-0.959692	2.12503	-1.20647	1.40526	-0.425007	0.150809	-0.56896	0.685495	2.06334	2.06334	1.93995	0.973402	0.808884
PS	PS	-0.58318	2.1103	0.063743	-0.58318	-0.0827302	-0.924951	3.22512	1.77667	2.00044	1.17857	0.865277	1.48372	1.69936	1.71157	1.71157	3.07051	3.06237	2.63109
PVp	PVp	1.67593	0.586672	-0.238873	0.300025	-1.15615	-1.16761	2.01991	0.254161	3.59074	-0.353532	2.16897	5.40235	0.345888	2.20336	2.20336	2.40975	2.23776	2.85692
PVpo	PVpo	0.214639	1.90957	-0.149399	0.152009	-1.07711	-1.04971	0.132437	-0.615211	3.09563	0.230296	0.449502	1.09146	2.89991	1.95654	1.95654	2.07006	-0.110255	-0.290317
SBPV	SBPV	1.14729	0.999653	-0.12611	-0.193779	0.0768964	-1.90395	2.01469	0.661309	1.46103	0.292206	-2.87592	0.98735	0.852012	2.19308	2.19308	3.02972	1.84244	1.63328
SCH	SCH	0.0783397	-0.212378	-0.641661	1.84438	0.350038	-1.41872	0.627171	-0.823699	-0.152604	-0.326491	-1.61434	0.0892077	-0.823699	-0.500378	-0.500378	1.03472	-0.225963	0.0104151
SFO	SFO	-0.870331	1.43706	0.708409	-0.384565	0.586968	-1.47754	1.67994	1.67994	0.222643	-0.991773	0.344084	-1.11321	24.511	22.325	22.325	27.6684	38.9625	30.0973
VMPO	VMPO	0.664635	0.159849	0.197708	1.49753	-1.06426	-1.45547	1.29562	-0.534232	1.59849	-1.15259	-0.609949	2.59544	1.0937	2.45662	2.45662	3.95836	1.49753	2.16637
VLPO	VLPO	-0.831768	0.242697	0.822343	1.48681	-0.195571	-1.52452	1.86853	1.13337	2.85817	-0.94487	-0.252122	3.22575	1.52923	1.81198	1.81198	3.67816	1.1051	4.5547
AHN	AHN	0.207133	1.73838	0.0109017	0.0752398	-0.35797	-1.67368	4.0524	3.13237	4.22075	3.49266	-0.904843	1.84775	1.84025	3.8862	3.8862	3.16454	4.36659	1.10894
MBO	MBO	0.727532	1.25553	-0.966974	0.962062	-0.792611	-1.18554	4.35967	3.05195	5.37514	2.62341	1.73441	0.257246	1.94438	2.24031	2.24031	2.74866	3.49523	0.526156
MPN	MPN	0.488623	1.89677	-0.511388	0.0528461	-0.817082	-1.10977	3.20735	0.64147	3.71142	0.748788	0.939034	2.57482	1.47888	4.25614	4.25614	6.01714	2.21222	0.495127
PMd	PMd	0.568804	1.01308	-0.602461	1.2756	-0.885181	-1.36984	8.45465	7.13193	8.31329	6.00105	4.88027	5.25387	4.17348	7.52572	7.52572	9.60573	8.94941	6.05154
PMv	PMv	0.38615	0.0874872	0.675763	1.36359	-0.826603	-1.68639	13.3554	10.0158	13.2558	13.5997	13.7355	7.70793	9.68091	16.3601	16.3601	15.3193	12.5227	13.0748
PVHd	PVHd	-0.175438	1.93794	-0.212016	0.145634	-0.252658	-1.44347	3.57988	3.58394	3.81967	2.70608	2.90522	2.7833	2.36062	4.54716	4.54716	3.02308	3.86031	-0.825709
VMH	VMH	-0.332895	0.353095	1.16756	0.258559	0.559134	-2.00545	5.54286	4.31632	3.75153	4.62902	3.29582	-0.199575	3.06554	8.2844	8.2844	3.13584	6.68941	1.98444
PH	PH	0.29979	0.416404	-0.415372	1.61763	-0.215168	-1.70328	4.18623	4.07168	3.66611	3.8529	2.97365	2.35859	2.68573	3.99325	3.99325	3.43701	3.08923	3.10884
LHA	LHA	0.352525	1.98405	-0.664531	-0.045599	-0.519184	-1.10726	3.04051	2.61488	2.96877	1.89632	0.357729	0.907519	1.78034	2.4134	2.4134	1.68444	2.38887	1.15212
LPO	LPO	0.317724	2.0927	-0.48078	-0.477053	-0.671787	-0.780801	2.33681	0.496619	2.41415	0.809685	0.567432	0.469599	1.47681	1.56253	1.56253	1.67155	1.59235	0.208711
PST	PST	-0.816199	0.912222	-1.14542	1.03568	1.03568	-1.02196	1.44721	2.22911	0.459541	1.89989	2.39373	-0.157753	0.953375	0.541846	0.541846	1.85874	3.01102	2.31142
PSTN	PSTN	-0.547695	0.30562	-0.239049	1.59467	0.535591	-1.64914	5.76441	3.05317	1.40706	2.18775	0.947119	1.45548	0.971326	3.03502	3.03502	5.26816	6.58747	6.76903
PeF	PeF	0.0454845	2.01516	-0.39354	0.143375	-0.657548	-1.15293	3.9967	3.27587	3.94034	3.08603	0.970995	1.54351	2.54021	3.65557	3.65557	3.53988	3.88991	0.594265
RCH	RCH	0.91102	1.76449	-1.01092	-0.580925	-0.307293	-0.776376	1.32147	0.259516	1.56904	1.97949	-0.743801	0.891475	2.27918	2.35736	2.35736	4.149	3.13265	3.14568
STN	STN	0.704703	1.85163	-1.05278	-0.191154	-0.84165	-0.470753	2.18829	0.567757	0.305276	0.419398	-0.293864	0.950066	0.276746	0.601994	0.601994	1.65192	1.18402	2.04564
TU	TU	-0.203734	1.79546	-0.454546	-0.391234	0.650975	-1.39692	2.71348	3.35634	2.34578	3.98215	2.5552	1.8539	3.89936	5.43345	5.43345	4.92939	4.70049	3.22728
ZI	ZI	-0.0767562	2.09674	-0.371819	-0.0245221	-0.546464	-1.07718	2.00942	1.10868	1.99147	0.972711	0.164876	0.485458	1.05485	1.39537	1.39537	1.17248	1.8252	0.956362
SCop	SCop	0.0629911	1.5016	0.48999	0.425659	-0.89072	-1.58952	3.02384	2.82039	3.54573	4.96102	1.70022	4.62408	2.64187	3.87945	3.87945	2.91126	4.2011	0.974887
SCsg	SCsg	0.135179	1.99822	-0.188034	-0.0152752	-0.752136	-1.17795	2.60936	1.7038	2.90094	4.04293	1.9386	3.46748	2.28736	3.23632	3.23632	2.39726	3.8791	0.910565
SCzo	SCzo	0.261034	1.97888	-0.628444	0.0233875	-0.44059	-1.19427	3.8031	2.32517	4.36214	2.47681	1.88835	6.89025	4.91891	6.0732	6.0732	2.08073	2.06715	1.98114
ICc	ICc	0.678827	1.1923	0.375041	-0.052113	-0.211786	-1.98227	1.56351	-0.138062	1.16637	1.3805	1.36383	3.90452	0.509892	1.18674	1.18674	1.84544	1.95547	1.2538
ICd	ICd	0.834683	0.826142	0.593903	0.0404038	-0.244065	-2.05107	1.4818	0.613283	2.06223	1.69959	1.0482	4.59585	0.788366	2.33126	2.33126	2.06092	2.58223	1.39574
ICe	ICe	0.46544	2.01691	-0.513734	-0.70341	-0.352988	-0.912216	0.969609	-0.539164	1.62123	0.958644	0.154447	4.14184	0.0751237	1.40239	1.40239	1.20735	1.68142	1.20035
SCdg	SCdg	0.281199	1.94755	-0.446528	0.0719669	-0.607412	-1.24678	2.78365	1.08395	3.71894	2.79448	1.50908	6.03883	3.05873	3.2863	3.2863	4.00903	3.85648	3.89149
SCdw	SCdw	0.175624	2.03876	-0.229074	-0.180714	-0.679587	-1.12501	2.7718	1.70533	4.47204	2.55036	1.35408	5.23053	3.37757	3.11286	3.11286	2.7438	3.62446	3.25794
SCiw	SCiw	-0.0863694	2.06418	-0.690898	0.116291	-0.343579	-1.05962	2.4695	1.60258	2.90969	2.18916	0.93798	3.99722	2.39872	3.2142	3.2142	2.67768	3.06471	2.77504
SCig	SCig	0.0397294	2.03323	-0.508501	0.110134	-0.527799	-1.14679	3.22404	2.59254	3.79228	3.26585	1.4875	5.04635	2.84199	4.33336	4.33336	3.02426	3.3216	1.7827
PRC	PRC	0.148717	1.87297	-0.265104	0.174581	-0.463394	-1.46777	3.60585	2.71786	5.0025	3.64896	4.87318	3.3817	3.22652	1.87297	1.87297	3.29549	3.48084	2.73941
INC	INC	0.9705	1.18225	-0.90496	0.804129	-1.2377	-0.814212	3.20895	5.05416	3.66269	0.910001	1.06125	3.01233	0.607508	1.2125	1.2125	1.60574	1.42424	-0.995708
ND	ND	0.448237	1.76605	-0.735108	0.448237	-1.16542	-0.762002	5.39677	3.6352	8.73165	2.4922	2.37117	3.35281	2.16947	2.4653	2.4653	3.46039	2.47875	-0.224118
Su3	Su3	1.03695	1.07843	-0.352564	0.705127	-1.01621	-1.45173	3.11086	-0.43552	4.31372	1.76282	0.974735	2.57164	3.65007	1.59691	1.59691	2.69607	2.42647	2.73755
APN	APN	-0.025758	2.05117	-0.647614	0.142229	-0.44603	-1.074	2.42074	2.49038	2.82818	1.25827	1.47024	0.739651	1.85569	1.97359	1.97359	1.57409	1.45619	2.02246
MPT	MPT	0.278499	1.65748	-0.938246	0.684081	-0.386655	-1.29516	5.90797	3.62049	5.24282	5.19415	5.27527	2.24151	0.651635	3.84762	3.84762	3.49071	2.12795	3.32847
NOT	NOT	0.716144	1.58626	-1.11002	0.469074	-0.567544	-1.09391	5.35138	3.40705	6.96271	5.86164	5.46955	4.15363	1.62386	3.58967	3.58967	7.05401	6.68341	4.96467
NPC	NPC	-0.13426	2.12307	-0.488351	0.0272945	-0.579086	-0.948669	3.13002	2.76265	3.82271	3.13887	2.39307	1.71365	2.01463	2.64314	2.64314	2.5856	1.94603	1.98807
OP	OP	0.0687831	1.84656	-0.428571	0.544974	-0.873016	-1.15873	2.44974	2.85185	3.03175	3.97354	2.60847	2.54497	0.809524	3.55026	3.55026	2.0582	1.61376	1.95238
PPT	PPT	-0.127243	2.11607	-0.469753	0.0322465	-0.574336	-0.976982	2.51348	2.48211	2.74357	2.53963	1.60622	1.86768	0.372142	2.02717	2.02717	1.70035	1.94351	1.03363
RPF	RPF	-0.205358	2.03371	-1.09303	0.072869	-0.78831	-0.0198734	4.08729	3.62358	3.9283	1.68924	1.57	0.205358	1.29177	1.95421	1.95421	1.39776	2.1132	2.64316
IF	IF	1.96395	0.450554	-0.207948	-0.750923	-0.358132	-1.0975	3.29251	1.89464	4.66727	3.77772	0.450554	1.03974	3.00369	2.66866	2.66866	2.8304	1.37477	-0.831791
IPN	IPN	0.867398	1.75316	-0.316498	-0.441801	-0.662161	-1.2001	1.65162	0.681604	1.35133	0.847955	-1.06831	-0.49581	0.348904	-0.625434	-0.625434	1.4507	-0.100458	0.0637316
RL	RL	0.859074	-0.654938	-0.825051	1.42045	0.55287	-1.3524	2.64527	1.31838	5.28203	1.60757	-0.484824	0.450801	0.859074	0.688961	0.688961	2.04987	1.99884	-0.620915
CLI	CLI	0.331469	-1.34538	-0.21448	1.34538	-1.1114	0.994408	10.2366	1.93032	7.38982	8.40373	2.08631	3.13921	3.68516	6.99986	6.99986	4.46509	6.33692	8.20874
DR	DR	0.638683	1.38862	0.251353	0.317281	-1.04249	-1.55344	5.2784	3.36648	4.40485	2.25393	2.9297	2.58357	5.05589	1.57816	1.57816	1.76771	2.56709	7.0832
NLL	NLL	0.791023	1.85359	-0.591537	-0.471845	-0.550011	-1.03122	0.529656	0.46126	1.69482	0.856976	-0.528027	0.0728735	0.971782	2.96013	2.96013	0.707972	-0.0272767	1.36994
PSV	PSV	1.20983	0.94717	-0.136034	0.480459	-0.889284	-1.61214	4.20329	1.33356	0.584655	0.378434	0.0701876	1.00795	-0.285815	0.356726	0.356726	1.31403	1.61359	3.06365
PB	PB	2.04511	-0.437004	-0.654415	0.303806	-0.231671	-1.02583	3.16438	0.402446	1.74315	1.57204	1.17144	0.93289	1.31437	1.3043	1.3043	4.50206	6.08635	3.60625
SOC	SOC	1.57257	0.977749	-0.893705	0.203599	-0.948748	-0.911461	0.503671	0.342094	-0.590082	-0.110677	-0.8795	0.842805	-0.04143	0.150332	0.150332	1.24586	0.0242662	1.64359
B	B	0.538727	0.750685	-1.10395	0.22079	-1.58086	1.1746	3.77109	5.36078	3.93006	5.99665	0.432748	-0.150137	3.29418	4.35398	4.35398	6.63253	9.86489	7.48036
DTN	DTN	0.00886252	-0.132938	1.21417	0.203838	-1.99407	0.700139	8.12693	4.52875	5.23775	4.01472	3.96155	7.86106	6.7621	5.9822	5.9822	4.9896	6.21263	2.98667
PDTg	PDTg	1.83214	-1.1659	-0.587335	0.674997	-0.69253	-0.0613634	6.03991	4.88277	7.82821	1.30616	0.99058	1.67434	6.46069	6.40809	6.40809	7.19705	9.82691	7.24965
PCG	PCG	1.12566	0.374786	-0.531704	0.7794	-1.91673	0.168589	6.94197	4.88778	7.00033	3.55723	1.62364	2.9114	7.11705	7.37771	7.37771	6.75523	7.99241	5.60364
PG	PG	0.243984	1.17789	-0.0368266	1.08566	-0.834842	-1.63587	0.530442	0.297436	0.230433	1.04501	-0.589038	0.291037	-0.290912	0.697197	0.697197	0.540605	0.517643	0.558673
PRNc	PRNc	1.62455	0.984678	-1.00955	0.00824507	-1.00306	-0.604864	1.53777	1.53453	2.10303	0.492407	1.11768	0.857352	1.72025	2.13466	2.13466	2.71047	2.10709	3.53119
SG	SG	0.69131	1.9011	-0.864137	-0.648103	-0.82093	-0.259241	2.28996	3.37013	4.01824	2.506	0.475275	0.907344	3.41334	3.62938	3.62938	4.06144	7.99327	2.506
SUT	SUT	1.53661	-0.198993	-1.07262	0.96002	0.0106777	-1.2357	2.52673	0.307711	0.144634	-0.251411	0.604745	-0.0592126	0.70958	0.796943	0.796943	2.36365	2.92859	3.40618
TRN	TRN	0.0327693	1.36312	-0.664324	1.18353	-0.475368	-1.43972	1.43802	1.04309	1.4244	2.04063	0.180018	0.753694	1.6457	1.60825	1.60825	1.47632	1.70783	1.31375
V	V	0.880961	1.16435	-1.7496	0.591414	-0.622217	-0.264904	1.06578	0.338831	-0.227941	-0.770071	1.02265	0.135532	0.344992	1.26292	1.26292	0.622217	-0.511327	1.34916
P5	P5	1.49251	0.958218	-1.56275	-0.00501685	-0.546837	-0.336129	0.649682	-0.208199	-0.471584	-0.411382	0.544328	0.326095	1.35706	1.79352	1.79352	2.3805	0.679783	2.68151
Acs5	Acs5	1.87361	-0.488083	-1.05489	0.739997	-0.440849	-0.629785	-0.157446	-0.110212	0.456594	-0.582551	0.0314892	0.456594	0.645529	0.267658	0.267658	1.54297	-0.20468	0.598295
PC5	PC5	-0.329029	1.8514	0.319207	0.289742	-1.12459	-1.00673	1.58621	0.495999	0.171881	-1.12459	0.0245544	0.201346	1.1737	2.6175	2.6175	3.00055	1.2621	2.55857
I5	I5	1.61833	1.01616	-1.31724	-0.301084	-0.564532	-0.451626	-0.188177	0.526897	-0.188177	-0.75271	1.05379	-0.150542	0.639803	0.150542	0.150542	1.12906	-0.376355	0.827981
CS	CS	1.322	0.916654	-0.955069	0.71001	-0.931225	-1.06237	4.60049	0.984211	6.43248	2.48238	1.23854	1.4134	2.67313	2.72877	2.72877	2.31945	3.17385	3.31691
LC	LC	1.88565	-0.830684	-0.905446	0.515024	0.141216	-0.805763	0.714388	-0.307353	1.11312	1.83581	-0.65624	-0.282433	-0.755922	0.0913752	0.0913752	2.98216	4.72659	1.63645
LDT	LDT	1.95743	0.0443674	-0.402314	-0.0594071	-1.40848	-0.131598	4.45253	0.184237	5.32784	1.72281	2.67031	1.28515	2.62068	0.238381	0.238381	3.82988	4.73227	3.54112
NI	NI	0.340123	1.6734	-0.721061	0.680246	-1.26526	-0.707456	10.2173	4.27194	11.8907	3.91822	2.42168	1.97271	7.65957	4.993	4.993	9.53705	9.9588	3.64612
PRNr	PRNr	1.15704	1.50386	-1.04415	0.000973117	-0.787252	-0.830458	3.09198	0.612869	3.59294	1.79813	1.11033	1.07997	1.66617	2.95302	2.95302	2.95769	2.59686	3.16088
RPO	RPO	1.259	1.29558	-0.917576	0.198148	-1.21023	-0.624927	3.14293	2.13695	4.24036	2.94173	3.10635	2.83199	1.56994	0.984642	0.984642	3.74652	3.21609	3.12464
SLC	SLC	0.900652	-0.20908	-0.981068	-0.402077	-1.02932	1.72089	2.83062	2.49288	2.15513	2.58938	1.38314	0.41816	3.07187	2.78237	2.78237	8.08979	9.68201	4.13335
SLD	SLD	0.913942	1.36098	-1.38085	-0.158946	-1.11263	0.377498	4.63925	2.46367	5.1757	4.81807	0.705325	-0.665588	7.76851	4.22202	4.22202	6.57641	7.35128	3.41735
AP	AP	0.626237	1.93266	-0.86517	-0.587699	-0.842048	-0.263983	0.302521	0.198469	-0.391157	-0.41428	-0.41428	0.949953	3.43563	8.38387	8.38387	1.26211	5.49354	4.53395
CN	CN	0.842522	-0.360566	-0.0828328	1.6878	-0.791467	-1.29545	4.06538	2.59155	1.5823	2.34813	-0.431748	2.14476	3.15337	3.26014	3.26014	3.72663	3.21374	3.75396
DCN	DCN	1.40108	1.30787	-0.442862	-0.620128	-1.26523	-0.380727	2.50488	0.00304582	-0.0663988	-0.25463	1.53448	-0.36428	3.17374	2.7918	2.7918	1.34991	1.57469	3.83712
ECU	ECU	1.97552	0.0248833	0.0508485	-0.387314	-0.302927	-1.36101	1.40753	0.245587	0.440326	0.605854	1.31016	0.375413	-0.124417	1.25498	1.25498	1.55683	1.47244	0.680504
NTB	NTB	0.849233	0.549504	0.384653	0.931659	-1.72844	-0.986609	2.56518	2.91737	0.3322	3.47936	-0.169847	2.46028	-0.0949143	0.12239	0.12239	2.33289	1.23139	2.19802
NTS	NTS	1.51154	0.647508	-0.198906	0.480163	-1.0647	-1.37561	2.83797	1.06147	0.510109	1.13721	1.33538	1.70883	0.774338	4.36521	4.36521	2.09372	3.59718	1.8427
SPVC	SPVC	0.957377	0.0563354	0.0344182	1.24912	-0.485263	-1.81199	4.6346	1.10398	1.42592	0.76207	0.734308	0.13475	-0.777493	2.32696	2.32696	0.252616	1.41423	1.64217
SPVI	SPVI	1.50969	1.06075	-0.871875	0.162209	-0.733028	-1.12775	1.95665	0.890829	1.63069	-0.483763	0.15163	0.929839	0.452467	2.79899	2.79899	0.113282	0.626357	1.54077
SPVO	SPVO	-0.107493	2.14034	-0.605484	-0.0250229	-0.53253	-0.86981	0.35455	0.0648481	0.170579	-0.243885	-0.848664	-0.330584	0.054275	1.43723	1.43723	-0.111722	-0.0165645	1.32198
Pa5	Pa5	0.48721	0.752961	-1.20785	1.5574	-0.949281	-0.640436	-0.784085	-0.784085	-0.252583	-0.985194	-1.15039	-0.575794	1.00435	1.32756	1.32756	0.408203	0.781691	0.243006
VI	VI	1.72954	0.0416757	-0.833514	0.416757	-1.45865	0.104189	5.85544	11.2316	11.5442	5.04276	-1.08357	4.16757	-0.0208379	0.229216	0.229216	6.29303	5.10527	12.2943
VII	VII	0.516682	1.96304	-0.341684	-0.336434	-1.0163	-0.785304	2.49329	2.62191	0.881553	0.23581	-0.525432	-0.231435	0.632181	1.1913	1.1913	0.351309	0.941927	2.73741
ACVII	ACVII	0.209611	1.21574	-0.544988	-0.0419222	0.96421	-1.80265	1.46728	1.21574	-0.0419222	-1.55112	2.22188	-2.05419	-0.0419222	1.71881	1.71881	0.461144	3.73107	5.99487
AMB	AMB	0.435402	1.72507	-0.821202	0.567676	-0.85427	-1.05268	3.70919	0.27006	3.04782	-0.159831	-0.325174	3.3785	1.26212	2.98168	2.98168	0.898361	2.8494	4.13908
DMX	DMX	0.479937	1.31054	-1.22096	1.04487	-1.09576	-0.518616	1.46322	0.666211	-0.225463	0.339467	0.0066163	0.852485	0.751714	1.89684	1.89684	0.165408	0.244803	1.03265
GRN	GRN	1.23021	1.2336	-0.856622	0.365896	-0.712118	-1.26096	2.7899	1.81094	2.25463	0.757346	-0.459066	0.920168	0.867251	3.53413	3.53413	0.916776	1.16508	3.00903
ICB	ICB	-0.106942	2.08977	-0.756142	-0.733496	-0.688203	0.195012	-0.491933	0.0289372	0.814017	-0.144686	-0.635361	0.632845	-0.144686	1.64439	1.64439	-0.393798	-0.635361	-0.340956
IO	IO	1.50728	0.982695	-1.39589	-0.246123	0.0197617	-0.867718	1.11923	-0.357507	-0.842567	0.0664712	-1.17313	0.167076	1.72645	1.64381	1.64381	1.00066	1.17313	3.24271
IRN	IRN	1.0976	1.20043	-0.606342	0.503509	-0.695322	-1.49987	2.92994	0.834919	0.925497	0.545068	0.507238	0.930292	0.196075	4.19005	4.19005	0.596751	2.02789	3.37431
ISN	ISN	0.277184	-0.0346479	-0.554367	1.31662	0.796903	-1.80169	1.42057	-0.762255	1.94029	-0.0346479	-1.17803	-0.346479	-0.658311	3.3955	3.3955	0.692959	-0.242536	2.25212
LIN	LIN	-0.240341	1.22891	-0.893344	1.33775	-0.0770906	-1.35589	3.56884	2.50771	2.29004	1.47379	-0.539634	2.72538	-0.104299	2.7798	2.7798	0.43987	2.154	3.7593
LRN	LRN	1.58759	-0.371748	0.618533	0.396898	-0.720704	-1.51057	7.92539	4.78479	4.62917	3.33002	0.0903828	3.56108	0.366247	3.49035	3.49035	2.75471	1.61353	1.64654
MARN	MARN	1.17026	1.31698	-0.694581	0.138443	-0.450827	-1.48027	3.30488	1.96068	2.21863	1.89442	-0.438994	0.131343	0.881537	2.88837	2.88837	0.696947	0.625951	2.16184
MDRN	MDRN	0.232957	1.56252	-0.475858	0.870748	-0.849441	-1.34092	3.11083	0.345885	0.580972	0.762082	1.42402	0.441766	-0.161934	3.05898	3.05898	0.710945	1.05328	3.73158
PARN	PARN	0.968017	1.40037	-0.379084	0.207282	-0.596909	-1.59967	2.13525	0.833802	1.18199	-0.020994	0.0758169	0.687486	0.133573	2.19465	2.19465	0.0796673	1.2909	2.70181
PAS	PAS	1.62553	0.498279	0.375751	-0.212381	-0.751503	-1.53568	1.77257	0.669818	0.351246	-0.702492	2.75279	-0.555458	1.74806	5.98752	5.98752	3.85553	7.97246	1.57652
PGRN	PGRN	1.86667	0.108809	-0.59603	0.50052	-0.684286	-1.19569	2.95234	1.23075	3.09984	1.70225	-0.525909	1.62246	0.199483	2.71296	2.71296	1.39759	0.508983	1.47859
PHY	PHY	1.73941	0.894289	-0.632514	-0.126237	-0.91555	-0.959401	2.55663	0.443823	2.44102	-0.0465084	2.64433	0.974018	1.49225	4.58572	4.58572	2.64433	1.63975	1.59989
PPY	PPY	2.03136	-0.0918256	-0.454649	0.163494	-0.454649	-1.19373	3.87235	2.99889	3.48265	1.66854	-0.441211	1.38634	-0.427773	1.38634	1.38634	1.74917	0.660696	2.46137
VNC	VNC	1.58285	0.928517	-0.488236	0.142243	-0.961461	-1.20392	2.43826	1.18947	2.9738	0.595507	0.422673	2.07945	0.712353	2.65929	2.65929	1.9071	1.06825	1.05997
x	x	0.499783	0.329644	0.244575	1.49935	-1.39301	-1.18034	2.69032	1.22287	2.09484	2.13737	-0.882596	-0.0744358	1.32921	3.86003	3.86003	5.1148	2.52018	0.329644
XII	XII	-0.437308	2.10178	-0.857278	0.186867	-0.749396	-0.244661	0.0943969	-0.949749	-1.10001	-1.23101	1.0769	-0.306308	0.0828381	3.9088	3.9088	-0.0789852	0.629955	2.24433
y	y	0.930333	-0.35402	1.57251	-0.551613	-0.107029	-1.49018	3.84483	0.337554	-0.304622	-0.304622	-0.304622	0.288156	-0.205826	-0.996197	-0.996197	1.22672	-0.00823303	-0.35402
RM	RM	1.53283	0.777854	0.211622	-0.0800732	-1.29833	-1.1439	2.61382	8.37909	7.07504	6.92062	1.08671	2.01327	1.12103	1.89316	1.89316	0.657744	1.08671	2.80256
RPA	RPA	1.98316	0.39898	-0.164286	-0.340306	-0.97398	-0.903572	6.48929	2.22959	6.6301	8.3551	4.30663	3.63776	1.4199	1.27908	1.27908	4.16582	1.20867	2.44082
RO	RO	0.217687	1.75238	0.478912	-0.239456	-0.827212	-1.38231	2.82993	-0.0108844	2.20953	1.65442	-0.565987	0.0870749	0.642177	1.55646	1.55646	2.56871	0.0217687	1.42585
CENT2	CENT2	1.52949	-1.09435	-0.844359	0.060701	-0.743812	1.09233	-0.266309	0.705783	-0.0113253	0.649398	-0.46149	1.7616	-0.938335	-0.373165	-0.373165	0.890844	0.939737	1.85873
CENT3	CENT3	2.12972	-0.726366	-0.354	0.164064	-0.451409	-0.762013	0.590108	1.31971	1.08938	0.501749	-0.131272	2.11915	-0.751167	0.546308	0.546308	1.45173	2.01843	1.59646
ANcr1	ANcr1	2.05956	-0.396732	-0.668004	0.400105	-0.801368	-0.593561	3.06266	2.15527	2.69919	2.62157	-0.316799	4.83549	1.03022	2.38555	2.38555	4.00624	4.60925	3.23959
ANcr2	ANcr2	1.98262	-0.370105	-0.752699	0.551919	-0.885574	-0.526157	1.95648	1.66032	0.653689	0.972067	-0.172752	5.5767	-0.242545	1.64307	1.64307	2.78231	4.31129	3.72307
cuf	cuf	1.10201	1.43483	-0.384595	-1.36087	-0.850546	0.0591684	1.90079	0.569496	-0.517724	-0.451159	1.14639	-0.783982	2.63299	1.23514	1.23514	0.258862	-0.295842	2.67737
mct	mct	0.0938139	0.0275923	2.08046	-0.767067	-0.568402	-0.866399	0.987805	0.822251	-0.171072	-0.104851	-0.171072	-0.469069	-0.336626	-0.270405	-0.270405	0.160035	0.424922	-0.07174
fx	fx	0.371665	2.00157	-0.785285	-0.597122	-0.93785	-0.0529739	1.86934	1.45742	2.9017	1.22094	0.170788	-0.327591	2.17702	2.27873	2.27873	0.303011	0.875129	-0.0809441
dhc	dhc	0.320858	1.49224	-0.897688	0.999162	-0.828228	-1.08634	1.3053	4.78514	5.28422	1.73921	0.884253	3.78784	3.97907	5.81503	5.81503	0.835374	0.85424	0.0524521
vhc	vhc	0.506014	1.56204	-1.21003	0.572016	-1.21003	-0.220006	6.18217	0.836023	3.4101	5.58816	1.23203	-1.54004	0.37401	3.21209	3.21209	0.506014	0.440012	-0.0220006

## Sheet: CV
Region	Ctrl	ES	SDS
FRP	0.610272	0.305408	0.323365
MO	0.450771	0.223237	0.218973
SS	0.480314	0.244702	0.172045
GU	0.360397	0.257054	0.273273
VISC	0.389505	0.300833	0.149983
AUD	0.319896	0.0953877	0.182597
VIS	0.587101	0.0952992	0.100379
ACA	0.631277	0.186313	0.0821401
PL	0.605785	0.180139	0.0733245
ILA	0.688737	0.194057	0.181819
ORB	0.622871	0.146777	0.0995682
AI	0.492806	0.184528	0.13684
RSP	0.737789	0.161935	0.0565672
PTLp	0.512615	0.0955507	0.147864
TEa	0.338705	0.0978185	0.123854
PERI	0.69857	0.193441	0.127868
ECT	0.524781	0.0794365	0.0736143
MOB	0.465545	0.255486	0.14066
AOB	0.565846	0.177842	0.317559
AON	0.488519	0.0675342	0.108063
TT	0.642443	0.138565	0.0917225
DP	0.949476	0.268935	0.301401
PIR	0.512148	0.214184	0.112285
NLOT	0.277368	0.366317	0.103038
COA	0.360344	0.201555	0.0525387
PAA	0.378148	0.259378	0.0955097
TR	0.257534	0.301302	0.150351
HIP	0.467795	0.203562	0.12145
RHP	0.528252	0.103908	0.144182
EPd	0.521789	0.240549	0.115396
EPv	0.415224	0.197355	0.195533
BLAa	0.432395	0.233384	0.0975144
BLAp	0.378901	0.196661	0.143982
BLAv	0.490968	0.220474	0.276162
BMAa	0.452966	0.229195	0.10822
BMAp	0.284363	0.153103	0.0881621
CP	0.649437	0.372353	0.189353
ACB	0.599991	0.238712	0.182859
FS	0.68454	0.374108	0.143083
OT	0.544102	0.241793	0.0889689
LS	0.560712	0.157285	0.0273189
SF	0.626495	0.297246	0.110051
SH	0.823021	0.684479	0.702266
AAA	0.696897	0.304024	0.204789
BA	0.530425	0.426571	0.500263
CEA	0.47517	0.273386	0.149817
IA	0.401656	0.296909	0.143766
MEA	0.299212	0.191951	0.123042
GPe	0.641186	0.39309	0.362796
GPi	0.643536	0.393233	0.148634
SI	0.673818	0.208009	0.118366
MA	0.68715	0.373195	0.181852
MSC	0.655978	0.163829	0.207495
TRS	0.511553	0.368305	0.182611
BST	0.558093	0.234067	0.140894
BAC	0.450264	0.563157	0.200568
VENT	0.818648	0.456502	0.2208
SPF	0.323945	0.198498	0.110017
SPA	0.296763	0.090912	0.188275
PP	0.516432	0.53619	0.312188
GENd	0.564375	0.373591	0.271478
LAT	0.706946	0.397567	0.101415
ATN	0.695382	0.432015	0.256581
MED	0.634063	0.25061	0.211672
MTN	0.516868	0.291825	0.190862
ILM	0.60292	0.247186	0.167563
RT	0.609333	0.331749	0.297997
GENv	0.312636	0.14481	0.402904
EPI	0.33371	0.228885	0.249637
SO	0.701998	0.464603	0.234558
ASO	0.6479	0.539316	0.140671
PVH	0.403526	0.3604	0.124448
PVa	0.851514	0.633252	0.17015
PVi	0.723524	0.738081	0.39167
ARH	0.719988	0.242636	0.188031
ADP	0.533954	0.173453	0.0855048
AVP	0.497376	0.25683	0.0600507
AVPV	0.529588	0.26339	0.163988
DMH	0.438307	0.12754	0.173438
MEPO	0.408864	0.266447	0.26614
MPO	0.445261	0.289266	0.120579
OV	1.05705	0.523458	0.411379
PD	0.669175	0.667633	0.208097
PS	0.500228	0.201095	0.144671
PVp	0.83194	0.572858	0.244174
PVpo	0.727483	0.556031	0.425732
SBPV	0.301309	0.420901	0.124793
SCH	0.610204	0.556692	0.405224
SFO	0.509345	0.492611	0.195232
VMPO	0.585529	0.611493	0.227356
VLPO	0.404573	0.402465	0.256146
AHN	0.323492	0.307665	0.192636
MBO	0.509476	0.343052	0.215998
MPN	0.542083	0.32542	0.380294
PMd	0.375619	0.149943	0.180737
PMv	0.306639	0.150265	0.139833
PVHd	0.457202	0.0816916	0.362305
VMH	0.232375	0.231646	0.271856
PH	0.363811	0.103571	0.0786281
LHA	0.543385	0.269179	0.124654
LPO	0.689754	0.323312	0.183039
PST	0.580868	0.301308	0.285673
PSTN	0.354969	0.306498	0.296457
PeF	0.501156	0.240151	0.231237
RCH	0.639102	0.369742	0.148699
STN	0.688609	0.357465	0.25015
TU	0.453942	0.138351	0.118186
ZI	0.509692	0.224927	0.0874731
SCop	0.370696	0.179672	0.189386
SCsg	0.447797	0.162503	0.194304
SCzo	0.471707	0.295271	0.311266
ICc	0.302823	0.247288	0.103538
ICd	0.266457	0.226424	0.110463
ICe	0.404976	0.400131	0.140897
SCdg	0.418037	0.300977	0.061313
SCdw	0.494819	0.278297	0.0517143
SCiw	0.532228	0.228785	0.0629194
SCig	0.484953	0.204779	0.166247
PRC	0.453537	0.133921	0.132836
INC	0.53392	0.309289	0.32323
ND	0.480811	0.343961	0.268017
Su3	0.574027	0.401964	0.169757
APN	0.589038	0.211679	0.0617728
MPT	0.460572	0.185906	0.228176
NOT	0.350186	0.142875	0.253804
NPC	0.505061	0.137277	0.0751087
OP	0.504	0.105028	0.235588
PPT	0.630446	0.105305	0.198646
RPF	0.601418	0.346788	0.127121
IF	0.420195	0.307851	0.312364
IPN	0.456713	0.361705	0.309745
RL	0.557196	0.509329	0.330693
CLI	0.374356	0.399429	0.177675
DR	0.405154	0.178121	0.364096
NLL	0.50908	0.275349	0.324034
PSV	0.37616	0.351207	0.293525
PB	0.411192	0.219611	0.341035
SOC	0.381743	0.230255	0.210013
B	0.49881	0.443276	0.280709
DTN	0.36995	0.207892	0.150735
PDTg	0.556461	0.468389	0.132849
PCG	0.287941	0.251519	0.0704046
PG	0.415883	0.178768	0.119146
PRNc	0.443893	0.147962	0.126336
SG	0.746596	0.347632	0.317085
SUT	0.337213	0.26379	0.230871
TRN	0.521821	0.191333	0.0374129
V	0.357539	0.21328	0.188931
P5	0.369468	0.162915	0.145643
Acs5	0.90734	0.325166	0.33024
PC5	0.335469	0.247882	0.137503
I5	0.435585	0.248131	0.183904
CS	0.376518	0.363999	0.0605666
LC	0.712324	0.492496	0.663211
LDT	0.290795	0.295966	0.290603
NI	0.532629	0.501534	0.277147
PRNr	0.428356	0.260721	0.0985313
RPO	0.491811	0.121926	0.261469
SLC	0.437867	0.195936	0.374357
SLD	0.367382	0.398133	0.204123
AP	1.12575	0.543177	0.4176
CN	0.487237	0.327498	0.0453698
DCN	0.474861	0.403867	0.185503
ECU	0.648187	0.201185	0.22723
NTB	0.428194	0.317706	0.30122
NTS	0.417751	0.189003	0.25924
SPVC	0.413004	0.378314	0.310784
SPVI	0.477917	0.281624	0.312187
SPVO	0.631095	0.272666	0.314489
Pa5	0.558775	0.277865	0.158423
VI	0.452732	0.519465	0.717413
VII	0.497224	0.424808	0.238708
ACVII	0.326763	0.482433	0.385183
AMB	0.473737	0.463473	0.239366
DMX	0.637315	0.267849	0.272596
GRN	0.365426	0.26294	0.245412
ICB	1.05835	0.54757	0.777347
IO	0.365484	0.290126	0.161798
IRN	0.316018	0.194158	0.28827
ISN	0.430772	0.453893	0.43167
LIN	0.289776	0.23731	0.252022
LRN	0.523177	0.389158	0.272786
MARN	0.486537	0.357795	0.263982
MDRN	0.37778	0.255541	0.315853
PARN	0.357295	0.200139	0.242366
PAS	0.487735	0.443646	0.356958
PGRN	0.493815	0.3251	0.274586
PHY	0.501034	0.31087	0.28337
PPY	0.596126	0.383324	0.313844
VNC	0.407309	0.232605	0.189099
x	0.49757	0.399672	0.336409
XII	0.480189	0.480988	0.4347
y	0.67106	0.710726	0.590302
RM	0.52191	0.431972	0.202346
RPA	0.716112	0.310177	0.318512
RO	0.608443	0.470949	0.271636
CENT2	0.487115	0.305766	0.40548
CENT3	0.599724	0.274528	0.355971
ANcr1	0.473846	0.329195	0.232408
ANcr2	0.535712	0.503863	0.36086
cuf	0.689833	0.55656	0.402876
mct	1.03548	0.492469	0.302183
fx	0.56276	0.355812	0.318059
dhc	0.621005	0.378153	0.534273
vhc	0.341754	0.491423	0.325534
